# Supplementary material for: High-dose influenza vaccine augments serological and cellular immunity of older people with HIV
Source: JCI Insight. 2026 Mar 5;11(8):e199232. doi: 10.1172/jci.insight.199232 (PMC13135403; doi:10.1172/jci.insight.199232)
Supplement: Supporting data values [file jciinsight-11-199232-s212.xlsx]

## Sheet: Fig. 2A
PID	Group	Timepoint (dpv)	Antigen	HAI titer
YPWoH002	Young PWoH	0	A/H1N1	20
YPWoH002	Young PWoH	7	A/H1N1	160
YPWoH002	Young PWoH	14	A/H1N1	320
YPWoH002	Young PWoH	28	A/H1N1	320
YPWoH013	Young PWoH	0	A/H1N1	80
YPWoH013	Young PWoH	7	A/H1N1	160
YPWoH013	Young PWoH	14	A/H1N1	160
YPWoH013	Young PWoH	28	A/H1N1	320
YPWoH019	Young PWoH	0	A/H1N1	320
YPWoH019	Young PWoH	7	A/H1N1	320
YPWoH019	Young PWoH	14	A/H1N1	320
YPWoH019	Young PWoH	28	A/H1N1	320
YPWoH020	Young PWoH	0	A/H1N1	40
YPWoH020	Young PWoH	7	A/H1N1	160
YPWoH020	Young PWoH	14	A/H1N1	160
YPWoH020	Young PWoH	28	A/H1N1	160
YPWoH022	Young PWoH	0	A/H1N1	40
YPWoH022	Young PWoH	7	A/H1N1	40
YPWoH022	Young PWoH	14	A/H1N1	160
YPWoH022	Young PWoH	28	A/H1N1	160
YPWoH025	Young PWoH	0	A/H1N1	80
YPWoH025	Young PWoH	7	A/H1N1	320
YPWoH025	Young PWoH	14	A/H1N1	320
YPWoH025	Young PWoH	28	A/H1N1	640
YPWoH026	Young PWoH	0	A/H1N1	160
YPWoH026	Young PWoH	7	A/H1N1	320
YPWoH026	Young PWoH	14	A/H1N1	320
YPWoH026	Young PWoH	28	A/H1N1	320
YPWoH028	Young PWoH	0	A/H1N1	320
YPWoH028	Young PWoH	7	A/H1N1	320
YPWoH028	Young PWoH	14	A/H1N1	320
YPWoH028	Young PWoH	28	A/H1N1	320
YPWoH035	Young PWoH	0	A/H1N1	20
YPWoH035	Young PWoH	7	A/H1N1	160
YPWoH035	Young PWoH	14	A/H1N1	160
YPWoH035	Young PWoH	28	A/H1N1	320
YPWoH040	Young PWoH	0	A/H1N1	80
YPWoH040	Young PWoH	7	A/H1N1	80
YPWoH040	Young PWoH	14	A/H1N1	80
YPWoH040	Young PWoH	28	A/H1N1	80
YPWoH041	Young PWoH	0	A/H1N1	160
YPWoH041	Young PWoH	7	A/H1N1	640
YPWoH041	Young PWoH	14	A/H1N1	640
YPWoH041	Young PWoH	28	A/H1N1	640
YPWoH043	Young PWoH	0	A/H1N1	40
YPWoH043	Young PWoH	7	A/H1N1	80
YPWoH043	Young PWoH	14	A/H1N1	160
YPWoH043	Young PWoH	28	A/H1N1	160
YPWoH044	Young PWoH	0	A/H1N1	640
YPWoH044	Young PWoH	7	A/H1N1	640
YPWoH044	Young PWoH	14	A/H1N1	1280
YPWoH044	Young PWoH	28	A/H1N1	1280
YPWoH045	Young PWoH	0	A/H1N1	80
YPWoH045	Young PWoH	7	A/H1N1	640
YPWoH045	Young PWoH	14	A/H1N1	640
YPWoH045	Young PWoH	28	A/H1N1	640
YPWoH046	Young PWoH	0	A/H1N1	320
YPWoH046	Young PWoH	7	A/H1N1	320
YPWoH046	Young PWoH	14	A/H1N1	320
YPWoH046	Young PWoH	28	A/H1N1	320
YPWoH047	Young PWoH	0	A/H1N1	80
YPWoH047	Young PWoH	7	A/H1N1	160
YPWoH047	Young PWoH	14	A/H1N1	160
YPWoH047	Young PWoH	28	A/H1N1	160
YPWoH049	Young PWoH	0	A/H1N1	80
YPWoH049	Young PWoH	7	A/H1N1	160
YPWoH049	Young PWoH	14	A/H1N1	320
YPWoH049	Young PWoH	28	A/H1N1	320
YPWoH053	Young PWoH	0	A/H1N1	160
YPWoH053	Young PWoH	7	A/H1N1	320
YPWoH053	Young PWoH	14	A/H1N1	1280
YPWoH053	Young PWoH	28	A/H1N1	1280
YPWoH056	Young PWoH	0	A/H1N1	80
YPWoH056	Young PWoH	7	A/H1N1	320
YPWoH056	Young PWoH	14	A/H1N1	320
YPWoH056	Young PWoH	28	A/H1N1	320
YPWoH062	Young PWoH	0	A/H1N1	160
YPWoH062	Young PWoH	7	A/H1N1	320
YPWoH062	Young PWoH	14	A/H1N1	320
YPWoH062	Young PWoH	28	A/H1N1	320
YPWoH063	Young PWoH	0	A/H1N1	80
YPWoH063	Young PWoH	7	A/H1N1	80
YPWoH063	Young PWoH	14	A/H1N1	320
YPWoH063	Young PWoH	28	A/H1N1	640
YPWoH067	Young PWoH	0	A/H1N1	160
YPWoH067	Young PWoH	7	A/H1N1	640
YPWoH067	Young PWoH	14	A/H1N1	1280
YPWoH067	Young PWoH	28	A/H1N1	1280
YPWoH077	Young PWoH	0	A/H1N1	80
YPWoH077	Young PWoH	7	A/H1N1	160
YPWoH077	Young PWoH	14	A/H1N1	640
YPWoH077	Young PWoH	28	A/H1N1	640
YPWoH084	Young PWoH	0	A/H1N1	160
YPWoH084	Young PWoH	7	A/H1N1	320
YPWoH084	Young PWoH	14	A/H1N1	320
YPWoH084	Young PWoH	28	A/H1N1	320
YPWoH094	Young PWoH	0	A/H1N1	40
YPWoH094	Young PWoH	7	A/H1N1	160
YPWoH094	Young PWoH	14	A/H1N1	320
YPWoH094	Young PWoH	28	A/H1N1	320
YPWoH095	Young PWoH	0	A/H1N1	160
YPWoH095	Young PWoH	7	A/H1N1	320
YPWoH095	Young PWoH	14	A/H1N1	320
YPWoH095	Young PWoH	28	A/H1N1	640
YPWoH098	Young PWoH	0	A/H1N1	320
YPWoH098	Young PWoH	7	A/H1N1	2560
YPWoH098	Young PWoH	14	A/H1N1	2560
YPWoH098	Young PWoH	28	A/H1N1	2560
YPWoH099	Young PWoH	0	A/H1N1	640
YPWoH099	Young PWoH	7	A/H1N1	640
YPWoH099	Young PWoH	14	A/H1N1	1280
YPWoH099	Young PWoH	28	A/H1N1	1280
YPWoH105	Young PWoH	0	A/H1N1	40
YPWoH105	Young PWoH	7	A/H1N1	320
YPWoH105	Young PWoH	14	A/H1N1	640
YPWoH105	Young PWoH	28	A/H1N1	640
YPWoH107	Young PWoH	0	A/H1N1	160
YPWoH107	Young PWoH	7	A/H1N1	640
YPWoH107	Young PWoH	14	A/H1N1	1280
YPWoH107	Young PWoH	28	A/H1N1	1280
YPWoH109	Young PWoH	0	A/H1N1	80
YPWoH109	Young PWoH	7	A/H1N1	320
YPWoH109	Young PWoH	14	A/H1N1	5120
YPWoH109	Young PWoH	28	A/H1N1	5120
YPWoH110	Young PWoH	0	A/H1N1	40
YPWoH110	Young PWoH	7	A/H1N1	40
YPWoH110	Young PWoH	14	A/H1N1	2560
YPWoH110	Young PWoH	28	A/H1N1	2560
YPWoH112	Young PWoH	0	A/H1N1	40
YPWoH112	Young PWoH	7	A/H1N1	1280
YPWoH112	Young PWoH	14	A/H1N1	2560
YPWoH112	Young PWoH	28	A/H1N1	2560
YPWoH116	Young PWoH	0	A/H1N1	320
YPWoH116	Young PWoH	7	A/H1N1	320
YPWoH116	Young PWoH	14	A/H1N1	1280
YPWoH116	Young PWoH	28	A/H1N1	320
YPWoH123	Young PWoH	0	A/H1N1	160
YPWoH123	Young PWoH	7	A/H1N1	640
YPWoH123	Young PWoH	14	A/H1N1	2560
YPWoH123	Young PWoH	28	A/H1N1	2560
YPWoH129	Young PWoH	0	A/H1N1	80
YPWoH129	Young PWoH	7	A/H1N1	1280
YPWoH129	Young PWoH	14	A/H1N1	1280
YPWoH129	Young PWoH	28	A/H1N1	1280
YPWoH132	Young PWoH	0	A/H1N1	40
YPWoH132	Young PWoH	7	A/H1N1	160
YPWoH132	Young PWoH	14	A/H1N1	1280
YPWoH132	Young PWoH	28	A/H1N1	1280
YPWoH135	Young PWoH	0	A/H1N1	40
YPWoH135	Young PWoH	7	A/H1N1	2560
YPWoH135	Young PWoH	14	A/H1N1	2560
YPWoH135	Young PWoH	28	A/H1N1	2560
YPWoH211	Young PWoH	0	A/H1N1	80
YPWoH211	Young PWoH	7	A/H1N1	80
YPWoH211	Young PWoH	14	A/H1N1	160
YPWoH211	Young PWoH	28	A/H1N1	80
YPWoH294	Young PWoH	0	A/H1N1	80
YPWoH294	Young PWoH	7	A/H1N1	1280
YPWoH294	Young PWoH	14	A/H1N1	1280
YPWoH294	Young PWoH	28	A/H1N1	1280
YPWoH295	Young PWoH	0	A/H1N1	40
YPWoH295	Young PWoH	7	A/H1N1	320
YPWoH295	Young PWoH	14	A/H1N1	640
YPWoH295	Young PWoH	28	A/H1N1	640
YPWoH299	Young PWoH	0	A/H1N1	40
YPWoH299	Young PWoH	7	A/H1N1	160
YPWoH299	Young PWoH	14	A/H1N1	320
YPWoH299	Young PWoH	28	A/H1N1	320
YPWoH002	Young PWoH	0	A/H3N2	160
YPWoH002	Young PWoH	7	A/H3N2	320
YPWoH002	Young PWoH	14	A/H3N2	320
YPWoH002	Young PWoH	28	A/H3N2	320
YPWoH013	Young PWoH	0	A/H3N2	80
YPWoH013	Young PWoH	7	A/H3N2	160
YPWoH013	Young PWoH	14	A/H3N2	160
YPWoH013	Young PWoH	28	A/H3N2	320
YPWoH019	Young PWoH	0	A/H3N2	320
YPWoH019	Young PWoH	7	A/H3N2	320
YPWoH019	Young PWoH	14	A/H3N2	320
YPWoH019	Young PWoH	28	A/H3N2	320
YPWoH020	Young PWoH	0	A/H3N2	160
YPWoH020	Young PWoH	7	A/H3N2	640
YPWoH020	Young PWoH	14	A/H3N2	640
YPWoH020	Young PWoH	28	A/H3N2	640
YPWoH022	Young PWoH	0	A/H3N2	20
YPWoH022	Young PWoH	7	A/H3N2	80
YPWoH022	Young PWoH	14	A/H3N2	320
YPWoH022	Young PWoH	28	A/H3N2	320
YPWoH025	Young PWoH	0	A/H3N2	160
YPWoH025	Young PWoH	7	A/H3N2	160
YPWoH025	Young PWoH	14	A/H3N2	320
YPWoH025	Young PWoH	28	A/H3N2	640
YPWoH026	Young PWoH	0	A/H3N2	320
YPWoH026	Young PWoH	7	A/H3N2	640
YPWoH026	Young PWoH	14	A/H3N2	1280
YPWoH026	Young PWoH	28	A/H3N2	1280
YPWoH028	Young PWoH	0	A/H3N2	160
YPWoH028	Young PWoH	7	A/H3N2	160
YPWoH028	Young PWoH	14	A/H3N2	320
YPWoH028	Young PWoH	28	A/H3N2	320
YPWoH035	Young PWoH	0	A/H3N2	20
YPWoH035	Young PWoH	7	A/H3N2	320
YPWoH035	Young PWoH	14	A/H3N2	320
YPWoH035	Young PWoH	28	A/H3N2	320
YPWoH040	Young PWoH	0	A/H3N2	160
YPWoH040	Young PWoH	7	A/H3N2	160
YPWoH040	Young PWoH	14	A/H3N2	160
YPWoH040	Young PWoH	28	A/H3N2	160
YPWoH041	Young PWoH	0	A/H3N2	40
YPWoH041	Young PWoH	7	A/H3N2	160
YPWoH041	Young PWoH	14	A/H3N2	320
YPWoH041	Young PWoH	28	A/H3N2	320
YPWoH043	Young PWoH	0	A/H3N2	160
YPWoH043	Young PWoH	7	A/H3N2	160
YPWoH043	Young PWoH	14	A/H3N2	160
YPWoH043	Young PWoH	28	A/H3N2	320
YPWoH044	Young PWoH	0	A/H3N2	320
YPWoH044	Young PWoH	7	A/H3N2	320
YPWoH044	Young PWoH	14	A/H3N2	320
YPWoH044	Young PWoH	28	A/H3N2	640
YPWoH045	Young PWoH	0	A/H3N2	80
YPWoH045	Young PWoH	7	A/H3N2	320
YPWoH045	Young PWoH	14	A/H3N2	320
YPWoH045	Young PWoH	28	A/H3N2	320
YPWoH046	Young PWoH	0	A/H3N2	320
YPWoH046	Young PWoH	7	A/H3N2	320
YPWoH046	Young PWoH	14	A/H3N2	320
YPWoH046	Young PWoH	28	A/H3N2	320
YPWoH047	Young PWoH	0	A/H3N2	80
YPWoH047	Young PWoH	7	A/H3N2	80
YPWoH047	Young PWoH	14	A/H3N2	160
YPWoH047	Young PWoH	28	A/H3N2	160
YPWoH049	Young PWoH	0	A/H3N2	80
YPWoH049	Young PWoH	7	A/H3N2	160
YPWoH049	Young PWoH	14	A/H3N2	320
YPWoH049	Young PWoH	28	A/H3N2	320
YPWoH053	Young PWoH	0	A/H3N2	160
YPWoH053	Young PWoH	7	A/H3N2	160
YPWoH053	Young PWoH	14	A/H3N2	320
YPWoH053	Young PWoH	28	A/H3N2	320
YPWoH056	Young PWoH	0	A/H3N2	160
YPWoH056	Young PWoH	7	A/H3N2	320
YPWoH056	Young PWoH	14	A/H3N2	320
YPWoH056	Young PWoH	28	A/H3N2	640
YPWoH062	Young PWoH	0	A/H3N2	80
YPWoH062	Young PWoH	7	A/H3N2	80
YPWoH062	Young PWoH	14	A/H3N2	80
YPWoH062	Young PWoH	28	A/H3N2	80
YPWoH063	Young PWoH	0	A/H3N2	160
YPWoH063	Young PWoH	7	A/H3N2	160
YPWoH063	Young PWoH	14	A/H3N2	320
YPWoH063	Young PWoH	28	A/H3N2	320
YPWoH067	Young PWoH	0	A/H3N2	80
YPWoH067	Young PWoH	7	A/H3N2	160
YPWoH067	Young PWoH	14	A/H3N2	160
YPWoH067	Young PWoH	28	A/H3N2	160
YPWoH077	Young PWoH	0	A/H3N2	160
YPWoH077	Young PWoH	7	A/H3N2	160
YPWoH077	Young PWoH	14	A/H3N2	160
YPWoH077	Young PWoH	28	A/H3N2	160
YPWoH084	Young PWoH	0	A/H3N2	160
YPWoH084	Young PWoH	7	A/H3N2	320
YPWoH084	Young PWoH	14	A/H3N2	320
YPWoH084	Young PWoH	28	A/H3N2	320
YPWoH094	Young PWoH	0	A/H3N2	80
YPWoH094	Young PWoH	7	A/H3N2	320
YPWoH094	Young PWoH	14	A/H3N2	640
YPWoH094	Young PWoH	28	A/H3N2	640
YPWoH095	Young PWoH	0	A/H3N2	320
YPWoH095	Young PWoH	7	A/H3N2	640
YPWoH095	Young PWoH	14	A/H3N2	640
YPWoH095	Young PWoH	28	A/H3N2	640
YPWoH098	Young PWoH	0	A/H3N2	320
YPWoH098	Young PWoH	7	A/H3N2	1280
YPWoH098	Young PWoH	14	A/H3N2	1280
YPWoH098	Young PWoH	28	A/H3N2	1280
YPWoH099	Young PWoH	0	A/H3N2	640
YPWoH099	Young PWoH	7	A/H3N2	640
YPWoH099	Young PWoH	14	A/H3N2	1280
YPWoH099	Young PWoH	28	A/H3N2	1280
YPWoH105	Young PWoH	0	A/H3N2	80
YPWoH105	Young PWoH	7	A/H3N2	80
YPWoH105	Young PWoH	14	A/H3N2	160
YPWoH105	Young PWoH	28	A/H3N2	160
YPWoH107	Young PWoH	0	A/H3N2	80
YPWoH107	Young PWoH	7	A/H3N2	80
YPWoH107	Young PWoH	14	A/H3N2	320
YPWoH107	Young PWoH	28	A/H3N2	320
YPWoH109	Young PWoH	0	A/H3N2	320
YPWoH109	Young PWoH	7	A/H3N2	320
YPWoH109	Young PWoH	14	A/H3N2	1280
YPWoH109	Young PWoH	28	A/H3N2	1280
YPWoH110	Young PWoH	0	A/H3N2	40
YPWoH110	Young PWoH	7	A/H3N2	40
YPWoH110	Young PWoH	14	A/H3N2	1280
YPWoH110	Young PWoH	28	A/H3N2	1280
YPWoH112	Young PWoH	0	A/H3N2	40
YPWoH112	Young PWoH	7	A/H3N2	320
YPWoH112	Young PWoH	14	A/H3N2	1280
YPWoH112	Young PWoH	28	A/H3N2	1280
YPWoH116	Young PWoH	0	A/H3N2	40
YPWoH116	Young PWoH	7	A/H3N2	320
YPWoH116	Young PWoH	14	A/H3N2	320
YPWoH116	Young PWoH	28	A/H3N2	320
YPWoH123	Young PWoH	0	A/H3N2	40
YPWoH123	Young PWoH	7	A/H3N2	80
YPWoH123	Young PWoH	14	A/H3N2	640
YPWoH123	Young PWoH	28	A/H3N2	640
YPWoH129	Young PWoH	0	A/H3N2	160
YPWoH129	Young PWoH	7	A/H3N2	320
YPWoH129	Young PWoH	14	A/H3N2	320
YPWoH129	Young PWoH	28	A/H3N2	640
YPWoH132	Young PWoH	0	A/H3N2	80
YPWoH132	Young PWoH	7	A/H3N2	1280
YPWoH132	Young PWoH	14	A/H3N2	2560
YPWoH132	Young PWoH	28	A/H3N2	2560
YPWoH135	Young PWoH	0	A/H3N2	40
YPWoH135	Young PWoH	7	A/H3N2	640
YPWoH135	Young PWoH	14	A/H3N2	640
YPWoH135	Young PWoH	28	A/H3N2	640
YPWoH211	Young PWoH	0	A/H3N2
YPWoH211	Young PWoH	7	A/H3N2
YPWoH211	Young PWoH	14	A/H3N2
YPWoH211	Young PWoH	28	A/H3N2
YPWoH294	Young PWoH	0	A/H3N2
YPWoH294	Young PWoH	7	A/H3N2
YPWoH294	Young PWoH	14	A/H3N2
YPWoH294	Young PWoH	28	A/H3N2
YPWoH295	Young PWoH	0	A/H3N2
YPWoH295	Young PWoH	7	A/H3N2
YPWoH295	Young PWoH	14	A/H3N2
YPWoH295	Young PWoH	28	A/H3N2
YPWoH299	Young PWoH	0	A/H3N2
YPWoH299	Young PWoH	7	A/H3N2
YPWoH299	Young PWoH	14	A/H3N2
YPWoH299	Young PWoH	28	A/H3N2
YPWoH002	Young PWoH	0	B/Victoria	20
YPWoH002	Young PWoH	7	B/Victoria	80
YPWoH002	Young PWoH	14	B/Victoria	80
YPWoH002	Young PWoH	28	B/Victoria	160
YPWoH013	Young PWoH	0	B/Victoria	20
YPWoH013	Young PWoH	7	B/Victoria	80
YPWoH013	Young PWoH	14	B/Victoria	320
YPWoH013	Young PWoH	28	B/Victoria	320
YPWoH019	Young PWoH	0	B/Victoria	80
YPWoH019	Young PWoH	7	B/Victoria	80
YPWoH019	Young PWoH	14	B/Victoria	160
YPWoH019	Young PWoH	28	B/Victoria	160
YPWoH020	Young PWoH	0	B/Victoria	20
YPWoH020	Young PWoH	7	B/Victoria	80
YPWoH020	Young PWoH	14	B/Victoria	80
YPWoH020	Young PWoH	28	B/Victoria	80
YPWoH022	Young PWoH	0	B/Victoria	20
YPWoH022	Young PWoH	7	B/Victoria	80
YPWoH022	Young PWoH	14	B/Victoria	80
YPWoH022	Young PWoH	28	B/Victoria	80
YPWoH025	Young PWoH	0	B/Victoria	80
YPWoH025	Young PWoH	7	B/Victoria	80
YPWoH025	Young PWoH	14	B/Victoria	160
YPWoH025	Young PWoH	28	B/Victoria	160
YPWoH026	Young PWoH	0	B/Victoria	20
YPWoH026	Young PWoH	7	B/Victoria	160
YPWoH026	Young PWoH	14	B/Victoria	320
YPWoH026	Young PWoH	28	B/Victoria	320
YPWoH028	Young PWoH	0	B/Victoria	80
YPWoH028	Young PWoH	7	B/Victoria	80
YPWoH028	Young PWoH	14	B/Victoria	80
YPWoH028	Young PWoH	28	B/Victoria	80
YPWoH035	Young PWoH	0	B/Victoria	20
YPWoH035	Young PWoH	7	B/Victoria	160
YPWoH035	Young PWoH	14	B/Victoria	160
YPWoH035	Young PWoH	28	B/Victoria	160
YPWoH040	Young PWoH	0	B/Victoria	40
YPWoH040	Young PWoH	7	B/Victoria	40
YPWoH040	Young PWoH	14	B/Victoria	40
YPWoH040	Young PWoH	28	B/Victoria	40
YPWoH041	Young PWoH	0	B/Victoria	40
YPWoH041	Young PWoH	7	B/Victoria	40
YPWoH041	Young PWoH	14	B/Victoria	160
YPWoH041	Young PWoH	28	B/Victoria	160
YPWoH043	Young PWoH	0	B/Victoria	80
YPWoH043	Young PWoH	7	B/Victoria	80
YPWoH043	Young PWoH	14	B/Victoria	160
YPWoH043	Young PWoH	28	B/Victoria	160
YPWoH044	Young PWoH	0	B/Victoria	320
YPWoH044	Young PWoH	7	B/Victoria	320
YPWoH044	Young PWoH	14	B/Victoria	640
YPWoH044	Young PWoH	28	B/Victoria	640
YPWoH045	Young PWoH	0	B/Victoria	160
YPWoH045	Young PWoH	7	B/Victoria	160
YPWoH045	Young PWoH	14	B/Victoria	160
YPWoH045	Young PWoH	28	B/Victoria	160
YPWoH046	Young PWoH	0	B/Victoria	160
YPWoH046	Young PWoH	7	B/Victoria	160
YPWoH046	Young PWoH	14	B/Victoria	160
YPWoH046	Young PWoH	28	B/Victoria	160
YPWoH047	Young PWoH	0	B/Victoria	80
YPWoH047	Young PWoH	7	B/Victoria	160
YPWoH047	Young PWoH	14	B/Victoria	160
YPWoH047	Young PWoH	28	B/Victoria	160
YPWoH049	Young PWoH	0	B/Victoria	20
YPWoH049	Young PWoH	7	B/Victoria	160
YPWoH049	Young PWoH	14	B/Victoria	160
YPWoH049	Young PWoH	28	B/Victoria	320
YPWoH053	Young PWoH	0	B/Victoria	160
YPWoH053	Young PWoH	7	B/Victoria	160
YPWoH053	Young PWoH	14	B/Victoria	640
YPWoH053	Young PWoH	28	B/Victoria	640
YPWoH056	Young PWoH	0	B/Victoria	80
YPWoH056	Young PWoH	7	B/Victoria	320
YPWoH056	Young PWoH	14	B/Victoria	320
YPWoH056	Young PWoH	28	B/Victoria	320
YPWoH062	Young PWoH	0	B/Victoria	20
YPWoH062	Young PWoH	7	B/Victoria	80
YPWoH062	Young PWoH	14	B/Victoria	80
YPWoH062	Young PWoH	28	B/Victoria	80
YPWoH063	Young PWoH	0	B/Victoria	80
YPWoH063	Young PWoH	7	B/Victoria	160
YPWoH063	Young PWoH	14	B/Victoria	320
YPWoH063	Young PWoH	28	B/Victoria	320
YPWoH067	Young PWoH	0	B/Victoria	80
YPWoH067	Young PWoH	7	B/Victoria	80
YPWoH067	Young PWoH	14	B/Victoria	80
YPWoH067	Young PWoH	28	B/Victoria	80
YPWoH077	Young PWoH	0	B/Victoria	40
YPWoH077	Young PWoH	7	B/Victoria	80
YPWoH077	Young PWoH	14	B/Victoria	80
YPWoH077	Young PWoH	28	B/Victoria	80
YPWoH084	Young PWoH	0	B/Victoria	80
YPWoH084	Young PWoH	7	B/Victoria	160
YPWoH084	Young PWoH	14	B/Victoria	160
YPWoH084	Young PWoH	28	B/Victoria	160
YPWoH094	Young PWoH	0	B/Victoria	40
YPWoH094	Young PWoH	7	B/Victoria	80
YPWoH094	Young PWoH	14	B/Victoria	160
YPWoH094	Young PWoH	28	B/Victoria	160
YPWoH095	Young PWoH	0	B/Victoria	40
YPWoH095	Young PWoH	7	B/Victoria	160
YPWoH095	Young PWoH	14	B/Victoria	160
YPWoH095	Young PWoH	28	B/Victoria	160
YPWoH098	Young PWoH	0	B/Victoria	320
YPWoH098	Young PWoH	7	B/Victoria	640
YPWoH098	Young PWoH	14	B/Victoria	640
YPWoH098	Young PWoH	28	B/Victoria	320
YPWoH099	Young PWoH	0	B/Victoria	320
YPWoH099	Young PWoH	7	B/Victoria	320
YPWoH099	Young PWoH	14	B/Victoria	640
YPWoH099	Young PWoH	28	B/Victoria	640
YPWoH105	Young PWoH	0	B/Victoria	10
YPWoH105	Young PWoH	7	B/Victoria	20
YPWoH105	Young PWoH	14	B/Victoria	40
YPWoH105	Young PWoH	28	B/Victoria	40
YPWoH107	Young PWoH	0	B/Victoria	20
YPWoH107	Young PWoH	7	B/Victoria	40
YPWoH107	Young PWoH	14	B/Victoria	40
YPWoH107	Young PWoH	28	B/Victoria	40
YPWoH109	Young PWoH	0	B/Victoria	20
YPWoH109	Young PWoH	7	B/Victoria	20
YPWoH109	Young PWoH	14	B/Victoria	20
YPWoH109	Young PWoH	28	B/Victoria	20
YPWoH110	Young PWoH	0	B/Victoria	40
YPWoH110	Young PWoH	7	B/Victoria	40
YPWoH110	Young PWoH	14	B/Victoria	640
YPWoH110	Young PWoH	28	B/Victoria	640
YPWoH112	Young PWoH	0	B/Victoria	20
YPWoH112	Young PWoH	7	B/Victoria	80
YPWoH112	Young PWoH	14	B/Victoria	320
YPWoH112	Young PWoH	28	B/Victoria	320
YPWoH116	Young PWoH	0	B/Victoria	20
YPWoH116	Young PWoH	7	B/Victoria	40
YPWoH116	Young PWoH	14	B/Victoria	40
YPWoH116	Young PWoH	28	B/Victoria	40
YPWoH123	Young PWoH	0	B/Victoria	40
YPWoH123	Young PWoH	7	B/Victoria	40
YPWoH123	Young PWoH	14	B/Victoria	160
YPWoH123	Young PWoH	28	B/Victoria	160
YPWoH129	Young PWoH	0	B/Victoria	10
YPWoH129	Young PWoH	7	B/Victoria	80
YPWoH129	Young PWoH	14	B/Victoria	80
YPWoH129	Young PWoH	28	B/Victoria	80
YPWoH132	Young PWoH	0	B/Victoria	40
YPWoH132	Young PWoH	7	B/Victoria	80
YPWoH132	Young PWoH	14	B/Victoria	160
YPWoH132	Young PWoH	28	B/Victoria	160
YPWoH135	Young PWoH	0	B/Victoria	10
YPWoH135	Young PWoH	7	B/Victoria	80
YPWoH135	Young PWoH	14	B/Victoria	80
YPWoH135	Young PWoH	28	B/Victoria	80
YPWoH211	Young PWoH	0	B/Victoria	20
YPWoH211	Young PWoH	7	B/Victoria	20
YPWoH211	Young PWoH	14	B/Victoria	80
YPWoH211	Young PWoH	28	B/Victoria	80
YPWoH294	Young PWoH	0	B/Victoria	80
YPWoH294	Young PWoH	7	B/Victoria	80
YPWoH294	Young PWoH	14	B/Victoria	80
YPWoH294	Young PWoH	28	B/Victoria	80
YPWoH295	Young PWoH	0	B/Victoria	40
YPWoH295	Young PWoH	7	B/Victoria	40
YPWoH295	Young PWoH	14	B/Victoria	320
YPWoH295	Young PWoH	28	B/Victoria	320
YPWoH299	Young PWoH	0	B/Victoria	40
YPWoH299	Young PWoH	7	B/Victoria	160
YPWoH299	Young PWoH	14	B/Victoria	320
YPWoH299	Young PWoH	28	B/Victoria	320
YPWoH002	Young PWoH	0	B/Yamagata	80
YPWoH002	Young PWoH	7	B/Yamagata	80
YPWoH002	Young PWoH	14	B/Yamagata	160
YPWoH002	Young PWoH	28	B/Yamagata	160
YPWoH013	Young PWoH	0	B/Yamagata	80
YPWoH013	Young PWoH	7	B/Yamagata	80
YPWoH013	Young PWoH	14	B/Yamagata	80
YPWoH013	Young PWoH	28	B/Yamagata	80
YPWoH019	Young PWoH	0	B/Yamagata	160
YPWoH019	Young PWoH	7	B/Yamagata	160
YPWoH019	Young PWoH	14	B/Yamagata	320
YPWoH019	Young PWoH	28	B/Yamagata	320
YPWoH020	Young PWoH	0	B/Yamagata	80
YPWoH020	Young PWoH	7	B/Yamagata	160
YPWoH020	Young PWoH	14	B/Yamagata	160
YPWoH020	Young PWoH	28	B/Yamagata	160
YPWoH022	Young PWoH	0	B/Yamagata	40
YPWoH022	Young PWoH	7	B/Yamagata	160
YPWoH022	Young PWoH	14	B/Yamagata	160
YPWoH022	Young PWoH	28	B/Yamagata	160
YPWoH025	Young PWoH	0	B/Yamagata	80
YPWoH025	Young PWoH	7	B/Yamagata	160
YPWoH025	Young PWoH	14	B/Yamagata	160
YPWoH025	Young PWoH	28	B/Yamagata	160
YPWoH026	Young PWoH	0	B/Yamagata	80
YPWoH026	Young PWoH	7	B/Yamagata	320
YPWoH026	Young PWoH	14	B/Yamagata	320
YPWoH026	Young PWoH	28	B/Yamagata	320
YPWoH028	Young PWoH	0	B/Yamagata	80
YPWoH028	Young PWoH	7	B/Yamagata	160
YPWoH028	Young PWoH	14	B/Yamagata	160
YPWoH028	Young PWoH	28	B/Yamagata	160
YPWoH035	Young PWoH	0	B/Yamagata	40
YPWoH035	Young PWoH	7	B/Yamagata	320
YPWoH035	Young PWoH	14	B/Yamagata	640
YPWoH035	Young PWoH	28	B/Yamagata	640
YPWoH040	Young PWoH	0	B/Yamagata	160
YPWoH040	Young PWoH	7	B/Yamagata	160
YPWoH040	Young PWoH	14	B/Yamagata	160
YPWoH040	Young PWoH	28	B/Yamagata	160
YPWoH041	Young PWoH	0	B/Yamagata	160
YPWoH041	Young PWoH	7	B/Yamagata	320
YPWoH041	Young PWoH	14	B/Yamagata	1280
YPWoH041	Young PWoH	28	B/Yamagata	1280
YPWoH043	Young PWoH	0	B/Yamagata	320
YPWoH043	Young PWoH	7	B/Yamagata	320
YPWoH043	Young PWoH	14	B/Yamagata	320
YPWoH043	Young PWoH	28	B/Yamagata	320
YPWoH044	Young PWoH	0	B/Yamagata	320
YPWoH044	Young PWoH	7	B/Yamagata	320
YPWoH044	Young PWoH	14	B/Yamagata	320
YPWoH044	Young PWoH	28	B/Yamagata	640
YPWoH045	Young PWoH	0	B/Yamagata	160
YPWoH045	Young PWoH	7	B/Yamagata	160
YPWoH045	Young PWoH	14	B/Yamagata	160
YPWoH045	Young PWoH	28	B/Yamagata	160
YPWoH046	Young PWoH	0	B/Yamagata	320
YPWoH046	Young PWoH	7	B/Yamagata	320
YPWoH046	Young PWoH	14	B/Yamagata	320
YPWoH046	Young PWoH	28	B/Yamagata	320
YPWoH047	Young PWoH	0	B/Yamagata	160
YPWoH047	Young PWoH	7	B/Yamagata	160
YPWoH047	Young PWoH	14	B/Yamagata	160
YPWoH047	Young PWoH	28	B/Yamagata	160
YPWoH049	Young PWoH	0	B/Yamagata	320
YPWoH049	Young PWoH	7	B/Yamagata	320
YPWoH049	Young PWoH	14	B/Yamagata	320
YPWoH049	Young PWoH	28	B/Yamagata	320
YPWoH053	Young PWoH	0	B/Yamagata	640
YPWoH053	Young PWoH	7	B/Yamagata	640
YPWoH053	Young PWoH	14	B/Yamagata	1280
YPWoH053	Young PWoH	28	B/Yamagata	1280
YPWoH056	Young PWoH	0	B/Yamagata	320
YPWoH056	Young PWoH	7	B/Yamagata	320
YPWoH056	Young PWoH	14	B/Yamagata	320
YPWoH056	Young PWoH	28	B/Yamagata	320
YPWoH062	Young PWoH	0	B/Yamagata	320
YPWoH062	Young PWoH	7	B/Yamagata	320
YPWoH062	Young PWoH	14	B/Yamagata	320
YPWoH062	Young PWoH	28	B/Yamagata	320
YPWoH063	Young PWoH	0	B/Yamagata	160
YPWoH063	Young PWoH	7	B/Yamagata	320
YPWoH063	Young PWoH	14	B/Yamagata	640
YPWoH063	Young PWoH	28	B/Yamagata	640
YPWoH067	Young PWoH	0	B/Yamagata	160
YPWoH067	Young PWoH	7	B/Yamagata	160
YPWoH067	Young PWoH	14	B/Yamagata	320
YPWoH067	Young PWoH	28	B/Yamagata	320
YPWoH077	Young PWoH	0	B/Yamagata	160
YPWoH077	Young PWoH	7	B/Yamagata	320
YPWoH077	Young PWoH	14	B/Yamagata	640
YPWoH077	Young PWoH	28	B/Yamagata	640
YPWoH084	Young PWoH	0	B/Yamagata	320
YPWoH084	Young PWoH	7	B/Yamagata	640
YPWoH084	Young PWoH	14	B/Yamagata	640
YPWoH084	Young PWoH	28	B/Yamagata	640
YPWoH094	Young PWoH	0	B/Yamagata	80
YPWoH094	Young PWoH	7	B/Yamagata	160
YPWoH094	Young PWoH	14	B/Yamagata	160
YPWoH094	Young PWoH	28	B/Yamagata	320
YPWoH095	Young PWoH	0	B/Yamagata	160
YPWoH095	Young PWoH	7	B/Yamagata	160
YPWoH095	Young PWoH	14	B/Yamagata	160
YPWoH095	Young PWoH	28	B/Yamagata	160
YPWoH098	Young PWoH	0	B/Yamagata	320
YPWoH098	Young PWoH	7	B/Yamagata	1280
YPWoH098	Young PWoH	14	B/Yamagata	2560
YPWoH098	Young PWoH	28	B/Yamagata	1280
YPWoH099	Young PWoH	0	B/Yamagata	320
YPWoH099	Young PWoH	7	B/Yamagata	640
YPWoH099	Young PWoH	14	B/Yamagata	1280
YPWoH099	Young PWoH	28	B/Yamagata	1280
YPWoH105	Young PWoH	0	B/Yamagata	160
YPWoH105	Young PWoH	7	B/Yamagata	160
YPWoH105	Young PWoH	14	B/Yamagata	320
YPWoH105	Young PWoH	28	B/Yamagata	320
YPWoH107	Young PWoH	0	B/Yamagata	80
YPWoH107	Young PWoH	7	B/Yamagata	160
YPWoH107	Young PWoH	14	B/Yamagata	320
YPWoH107	Young PWoH	28	B/Yamagata	320
YPWoH109	Young PWoH	0	B/Yamagata	160
YPWoH109	Young PWoH	7	B/Yamagata	160
YPWoH109	Young PWoH	14	B/Yamagata	320
YPWoH109	Young PWoH	28	B/Yamagata	320
YPWoH110	Young PWoH	0	B/Yamagata	160
YPWoH110	Young PWoH	7	B/Yamagata	160
YPWoH110	Young PWoH	14	B/Yamagata	640
YPWoH110	Young PWoH	28	B/Yamagata	640
YPWoH112	Young PWoH	0	B/Yamagata	80
YPWoH112	Young PWoH	7	B/Yamagata	160
YPWoH112	Young PWoH	14	B/Yamagata	320
YPWoH112	Young PWoH	28	B/Yamagata	320
YPWoH116	Young PWoH	0	B/Yamagata	160
YPWoH116	Young PWoH	7	B/Yamagata	320
YPWoH116	Young PWoH	14	B/Yamagata	320
YPWoH116	Young PWoH	28	B/Yamagata	320
YPWoH123	Young PWoH	0	B/Yamagata	160
YPWoH123	Young PWoH	7	B/Yamagata	320
YPWoH123	Young PWoH	14	B/Yamagata	320
YPWoH123	Young PWoH	28	B/Yamagata	640
YPWoH129	Young PWoH	0	B/Yamagata	320
YPWoH129	Young PWoH	7	B/Yamagata	320
YPWoH129	Young PWoH	14	B/Yamagata	640
YPWoH129	Young PWoH	28	B/Yamagata	640
YPWoH132	Young PWoH	0	B/Yamagata	160
YPWoH132	Young PWoH	7	B/Yamagata	160
YPWoH132	Young PWoH	14	B/Yamagata	320
YPWoH132	Young PWoH	28	B/Yamagata	320
YPWoH135	Young PWoH	0	B/Yamagata	40
YPWoH135	Young PWoH	7	B/Yamagata	160
YPWoH135	Young PWoH	14	B/Yamagata	160
YPWoH135	Young PWoH	28	B/Yamagata	160
YPWoH211	Young PWoH	0	B/Yamagata	160
YPWoH211	Young PWoH	7	B/Yamagata	160
YPWoH211	Young PWoH	14	B/Yamagata	160
YPWoH211	Young PWoH	28	B/Yamagata	160
YPWoH294	Young PWoH	0	B/Yamagata	20
YPWoH294	Young PWoH	7	B/Yamagata	40
YPWoH294	Young PWoH	14	B/Yamagata	80
YPWoH294	Young PWoH	28	B/Yamagata	80
YPWoH295	Young PWoH	0	B/Yamagata	20
YPWoH295	Young PWoH	7	B/Yamagata	40
YPWoH295	Young PWoH	14	B/Yamagata	40
YPWoH295	Young PWoH	28	B/Yamagata	40
YPWoH299	Young PWoH	0	B/Yamagata	40
YPWoH299	Young PWoH	7	B/Yamagata	80
YPWoH299	Young PWoH	14	B/Yamagata	160
YPWoH299	Young PWoH	28	B/Yamagata	160
YPWoH002	Young PWoH	0	Whole Vaccine	80
YPWoH002	Young PWoH	7	Whole Vaccine	80
YPWoH002	Young PWoH	14	Whole Vaccine	160
YPWoH002	Young PWoH	28	Whole Vaccine	160
YPWoH013	Young PWoH	0	Whole Vaccine	40
YPWoH013	Young PWoH	7	Whole Vaccine	80
YPWoH013	Young PWoH	14	Whole Vaccine	80
YPWoH013	Young PWoH	28	Whole Vaccine	160
YPWoH019	Young PWoH	0	Whole Vaccine	160
YPWoH019	Young PWoH	7	Whole Vaccine	160
YPWoH019	Young PWoH	14	Whole Vaccine	320
YPWoH019	Young PWoH	28	Whole Vaccine	320
YPWoH020	Young PWoH	0	Whole Vaccine	80
YPWoH020	Young PWoH	7	Whole Vaccine	160
YPWoH020	Young PWoH	14	Whole Vaccine	160
YPWoH020	Young PWoH	28	Whole Vaccine	160
YPWoH022	Young PWoH	0	Whole Vaccine	40
YPWoH022	Young PWoH	7	Whole Vaccine	80
YPWoH022	Young PWoH	14	Whole Vaccine	80
YPWoH022	Young PWoH	28	Whole Vaccine	160
YPWoH025	Young PWoH	0	Whole Vaccine	80
YPWoH025	Young PWoH	7	Whole Vaccine	160
YPWoH025	Young PWoH	14	Whole Vaccine	160
YPWoH025	Young PWoH	28	Whole Vaccine	320
YPWoH026	Young PWoH	0	Whole Vaccine	80
YPWoH026	Young PWoH	7	Whole Vaccine	320
YPWoH026	Young PWoH	14	Whole Vaccine	320
YPWoH026	Young PWoH	28	Whole Vaccine	640
YPWoH028	Young PWoH	0	Whole Vaccine	80
YPWoH028	Young PWoH	7	Whole Vaccine	160
YPWoH028	Young PWoH	14	Whole Vaccine	160
YPWoH028	Young PWoH	28	Whole Vaccine	160
YPWoH035	Young PWoH	0	Whole Vaccine	40
YPWoH035	Young PWoH	7	Whole Vaccine	160
YPWoH035	Young PWoH	14	Whole Vaccine	320
YPWoH035	Young PWoH	28	Whole Vaccine	320
YPWoH040	Young PWoH	0	Whole Vaccine	80
YPWoH040	Young PWoH	7	Whole Vaccine	160
YPWoH040	Young PWoH	14	Whole Vaccine	160
YPWoH040	Young PWoH	28	Whole Vaccine	160
YPWoH041	Young PWoH	0	Whole Vaccine	80
YPWoH041	Young PWoH	7	Whole Vaccine	160
YPWoH041	Young PWoH	14	Whole Vaccine	320
YPWoH041	Young PWoH	28	Whole Vaccine	320
YPWoH043	Young PWoH	0	Whole Vaccine	80
YPWoH043	Young PWoH	7	Whole Vaccine	160
YPWoH043	Young PWoH	14	Whole Vaccine	160
YPWoH043	Young PWoH	28	Whole Vaccine	160
YPWoH044	Young PWoH	0	Whole Vaccine	320
YPWoH044	Young PWoH	7	Whole Vaccine	320
YPWoH044	Young PWoH	14	Whole Vaccine	320
YPWoH044	Young PWoH	28	Whole Vaccine	640
YPWoH045	Young PWoH	0	Whole Vaccine	160
YPWoH045	Young PWoH	7	Whole Vaccine	160
YPWoH045	Young PWoH	14	Whole Vaccine	320
YPWoH045	Young PWoH	28	Whole Vaccine	320
YPWoH046	Young PWoH	0	Whole Vaccine	160
YPWoH046	Young PWoH	7	Whole Vaccine	320
YPWoH046	Young PWoH	14	Whole Vaccine	320
YPWoH046	Young PWoH	28	Whole Vaccine	320
YPWoH047	Young PWoH	0	Whole Vaccine	80
YPWoH047	Young PWoH	7	Whole Vaccine	160
YPWoH047	Young PWoH	14	Whole Vaccine	160
YPWoH047	Young PWoH	28	Whole Vaccine	160
YPWoH049	Young PWoH	0	Whole Vaccine	160
YPWoH049	Young PWoH	7	Whole Vaccine	160
YPWoH049	Young PWoH	14	Whole Vaccine	320
YPWoH049	Young PWoH	28	Whole Vaccine	320
YPWoH053	Young PWoH	0	Whole Vaccine	160
YPWoH053	Young PWoH	7	Whole Vaccine	320
YPWoH053	Young PWoH	14	Whole Vaccine	640
YPWoH053	Young PWoH	28	Whole Vaccine	640
YPWoH056	Young PWoH	0	Whole Vaccine	160
YPWoH056	Young PWoH	7	Whole Vaccine	320
YPWoH056	Young PWoH	14	Whole Vaccine	320
YPWoH056	Young PWoH	28	Whole Vaccine	320
YPWoH062	Young PWoH	0	Whole Vaccine	80
YPWoH062	Young PWoH	7	Whole Vaccine	160
YPWoH062	Young PWoH	14	Whole Vaccine	160
YPWoH062	Young PWoH	28	Whole Vaccine	160
YPWoH063	Young PWoH	0	Whole Vaccine	80
YPWoH063	Young PWoH	7	Whole Vaccine	160
YPWoH063	Young PWoH	14	Whole Vaccine	320
YPWoH063	Young PWoH	28	Whole Vaccine	320
YPWoH067	Young PWoH	0	Whole Vaccine	80
YPWoH067	Young PWoH	7	Whole Vaccine	160
YPWoH067	Young PWoH	14	Whole Vaccine	160
YPWoH067	Young PWoH	28	Whole Vaccine	320
YPWoH077	Young PWoH	0	Whole Vaccine	80
YPWoH077	Young PWoH	7	Whole Vaccine	160
YPWoH077	Young PWoH	14	Whole Vaccine	160
YPWoH077	Young PWoH	28	Whole Vaccine	160
YPWoH084	Young PWoH	0	Whole Vaccine	160
YPWoH084	Young PWoH	7	Whole Vaccine	320
YPWoH084	Young PWoH	14	Whole Vaccine	320
YPWoH084	Young PWoH	28	Whole Vaccine	320
YPWoH094	Young PWoH	0	Whole Vaccine	40
YPWoH094	Young PWoH	7	Whole Vaccine	160
YPWoH094	Young PWoH	14	Whole Vaccine	160
YPWoH094	Young PWoH	28	Whole Vaccine	320
YPWoH095	Young PWoH	0	Whole Vaccine	160
YPWoH095	Young PWoH	7	Whole Vaccine	160
YPWoH095	Young PWoH	14	Whole Vaccine	320
YPWoH095	Young PWoH	28	Whole Vaccine	320
YPWoH098	Young PWoH	0	Whole Vaccine	40
YPWoH098	Young PWoH	7	Whole Vaccine	320
YPWoH098	Young PWoH	14	Whole Vaccine	320
YPWoH098	Young PWoH	28	Whole Vaccine	320
YPWoH099	Young PWoH	0	Whole Vaccine	640
YPWoH099	Young PWoH	7	Whole Vaccine	640
YPWoH099	Young PWoH	14	Whole Vaccine	1280
YPWoH099	Young PWoH	28	Whole Vaccine	1280
YPWoH105	Young PWoH	0	Whole Vaccine	160
YPWoH105	Young PWoH	7	Whole Vaccine	160
YPWoH105	Young PWoH	14	Whole Vaccine	160
YPWoH105	Young PWoH	28	Whole Vaccine	160
YPWoH107	Young PWoH	0	Whole Vaccine	160
YPWoH107	Young PWoH	7	Whole Vaccine	160
YPWoH107	Young PWoH	14	Whole Vaccine	320
YPWoH107	Young PWoH	28	Whole Vaccine	320
YPWoH109	Young PWoH	0	Whole Vaccine	160
YPWoH109	Young PWoH	7	Whole Vaccine	160
YPWoH109	Young PWoH	14	Whole Vaccine	320
YPWoH109	Young PWoH	28	Whole Vaccine	320
YPWoH110	Young PWoH	0	Whole Vaccine	160
YPWoH110	Young PWoH	7	Whole Vaccine	160
YPWoH110	Young PWoH	14	Whole Vaccine	640
YPWoH110	Young PWoH	28	Whole Vaccine	1280
YPWoH112	Young PWoH	0	Whole Vaccine	40
YPWoH112	Young PWoH	7	Whole Vaccine	160
YPWoH112	Young PWoH	14	Whole Vaccine	640
YPWoH112	Young PWoH	28	Whole Vaccine	640
YPWoH116	Young PWoH	0	Whole Vaccine	160
YPWoH116	Young PWoH	7	Whole Vaccine	160
YPWoH116	Young PWoH	14	Whole Vaccine	320
YPWoH116	Young PWoH	28	Whole Vaccine	320
YPWoH123	Young PWoH	0	Whole Vaccine	80
YPWoH123	Young PWoH	7	Whole Vaccine	160
YPWoH123	Young PWoH	14	Whole Vaccine	640
YPWoH123	Young PWoH	28	Whole Vaccine	640
YPWoH129	Young PWoH	0	Whole Vaccine	160
YPWoH129	Young PWoH	7	Whole Vaccine	640
YPWoH129	Young PWoH	14	Whole Vaccine	640
YPWoH129	Young PWoH	28	Whole Vaccine	640
YPWoH132	Young PWoH	0	Whole Vaccine	80
YPWoH132	Young PWoH	7	Whole Vaccine	640
YPWoH132	Young PWoH	14	Whole Vaccine	640
YPWoH132	Young PWoH	28	Whole Vaccine	640
YPWoH135	Young PWoH	0	Whole Vaccine	40
YPWoH135	Young PWoH	7	Whole Vaccine	640
YPWoH135	Young PWoH	14	Whole Vaccine	640
YPWoH135	Young PWoH	28	Whole Vaccine	640
YPWoH211	Young PWoH	0	Whole Vaccine	80
YPWoH211	Young PWoH	7	Whole Vaccine	80
YPWoH211	Young PWoH	14	Whole Vaccine	160
YPWoH211	Young PWoH	28	Whole Vaccine	160
YPWoH294	Young PWoH	0	Whole Vaccine	80
YPWoH294	Young PWoH	7	Whole Vaccine	80
YPWoH294	Young PWoH	14	Whole Vaccine	80
YPWoH294	Young PWoH	28	Whole Vaccine	80
YPWoH295	Young PWoH	0	Whole Vaccine	160
YPWoH295	Young PWoH	7	Whole Vaccine	160
YPWoH295	Young PWoH	14	Whole Vaccine	160
YPWoH295	Young PWoH	28	Whole Vaccine	160
YPWoH299	Young PWoH	0	Whole Vaccine	320
YPWoH299	Young PWoH	7	Whole Vaccine	320
YPWoH299	Young PWoH	14	Whole Vaccine	320
YPWoH299	Young PWoH	28	Whole Vaccine	320
YPWH006	Young PWH	0	A/H1N1	160
YPWH006	Young PWH	7	A/H1N1	160
YPWH006	Young PWH	14	A/H1N1	320
YPWH006	Young PWH	28	A/H1N1	320
YPWH007	Young PWH	0	A/H1N1	160
YPWH007	Young PWH	7	A/H1N1	160
YPWH007	Young PWH	14	A/H1N1	160
YPWH007	Young PWH	28	A/H1N1	320
YPWH016	Young PWH	0	A/H1N1	160
YPWH016	Young PWH	7	A/H1N1	160
YPWH016	Young PWH	14	A/H1N1	320
YPWH016	Young PWH	28	A/H1N1	320
YPWH055	Young PWH	0	A/H1N1	160
YPWH055	Young PWH	7	A/H1N1	160
YPWH055	Young PWH	14	A/H1N1	640
YPWH055	Young PWH	28	A/H1N1	640
YPWH065	Young PWH	0	A/H1N1	40
YPWH065	Young PWH	7	A/H1N1	640
YPWH065	Young PWH	14	A/H1N1	640
YPWH065	Young PWH	28	A/H1N1	640
YPWH102	Young PWH	0	A/H1N1	160
YPWH102	Young PWH	7	A/H1N1	1280
YPWH102	Young PWH	14	A/H1N1	1280
YPWH102	Young PWH	28	A/H1N1	2560
YPWH114	Young PWH	0	A/H1N1	40
YPWH114	Young PWH	7	A/H1N1	640
YPWH114	Young PWH	14	A/H1N1	1280
YPWH114	Young PWH	28	A/H1N1	640
YPWH151	Young PWH	0	A/H1N1	640
YPWH151	Young PWH	7	A/H1N1	640
YPWH151	Young PWH	14	A/H1N1	640
YPWH151	Young PWH	28	A/H1N1	640
YPWH155	Young PWH	0	A/H1N1	320
YPWH155	Young PWH	7	A/H1N1	320
YPWH155	Young PWH	14	A/H1N1	320
YPWH155	Young PWH	28	A/H1N1	320
YPWH156	Young PWH	0	A/H1N1	80
YPWH156	Young PWH	7	A/H1N1	160
YPWH156	Young PWH	14	A/H1N1	320
YPWH156	Young PWH	28	A/H1N1	640
YPWH159	Young PWH	0	A/H1N1	320
YPWH159	Young PWH	7	A/H1N1	640
YPWH159	Young PWH	14	A/H1N1	640
YPWH159	Young PWH	28	A/H1N1	640
YPWH160	Young PWH	0	A/H1N1	80
YPWH160	Young PWH	7	A/H1N1	160
YPWH160	Young PWH	14	A/H1N1	320
YPWH160	Young PWH	28	A/H1N1	320
YPWH162	Young PWH	0	A/H1N1	20
YPWH162	Young PWH	7	A/H1N1	160
YPWH162	Young PWH	14	A/H1N1	640
YPWH162	Young PWH	28	A/H1N1	640
YPWH166	Young PWH	0	A/H1N1	40
YPWH166	Young PWH	7	A/H1N1	80
YPWH166	Young PWH	14	A/H1N1	80
YPWH166	Young PWH	28	A/H1N1	80
YPWH167	Young PWH	0	A/H1N1	160
YPWH167	Young PWH	7	A/H1N1	160
YPWH167	Young PWH	14	A/H1N1	320
YPWH167	Young PWH	28	A/H1N1	320
YPWH175	Young PWH	0	A/H1N1	80
YPWH175	Young PWH	7	A/H1N1	160
YPWH175	Young PWH	14	A/H1N1	320
YPWH175	Young PWH	28	A/H1N1	320
YPWH176	Young PWH	0	A/H1N1	40
YPWH176	Young PWH	7	A/H1N1	40
YPWH176	Young PWH	14	A/H1N1	80
YPWH176	Young PWH	28	A/H1N1	80
YPWH181	Young PWH	0	A/H1N1	80
YPWH181	Young PWH	7	A/H1N1	160
YPWH181	Young PWH	14	A/H1N1	160
YPWH181	Young PWH	28	A/H1N1	160
YPWH189	Young PWH	0	A/H1N1	80
YPWH189	Young PWH	7	A/H1N1	640
YPWH189	Young PWH	14	A/H1N1	640
YPWH189	Young PWH	28	A/H1N1	640
YPWH208	Young PWH	0	A/H1N1	160
YPWH208	Young PWH	7	A/H1N1	320
YPWH208	Young PWH	14	A/H1N1	320
YPWH208	Young PWH	28	A/H1N1	320
YPWH222	Young PWH	0	A/H1N1	80
YPWH222	Young PWH	7	A/H1N1	320
YPWH222	Young PWH	14	A/H1N1	1280
YPWH222	Young PWH	28	A/H1N1	1280
YPWH224	Young PWH	0	A/H1N1	320
YPWH224	Young PWH	7	A/H1N1	1280
YPWH224	Young PWH	14	A/H1N1	1280
YPWH224	Young PWH	28	A/H1N1	1280
YPWH226	Young PWH	0	A/H1N1	80
YPWH226	Young PWH	7	A/H1N1	160
YPWH226	Young PWH	14	A/H1N1	320
YPWH226	Young PWH	28	A/H1N1	320
YPWH233	Young PWH	0	A/H1N1	20
YPWH233	Young PWH	7	A/H1N1	40
YPWH233	Young PWH	14	A/H1N1	80
YPWH233	Young PWH	28	A/H1N1	80
YPWH246	Young PWH	0	A/H1N1	20
YPWH246	Young PWH	7	A/H1N1	40
YPWH246	Young PWH	14	A/H1N1	160
YPWH246	Young PWH	28	A/H1N1	160
YPWH251	Young PWH	0	A/H1N1	80
YPWH251	Young PWH	7	A/H1N1	80
YPWH251	Young PWH	14	A/H1N1	160
YPWH251	Young PWH	28	A/H1N1	160
YPWH284	Young PWH	0	A/H1N1	80
YPWH284	Young PWH	7	A/H1N1	160
YPWH284	Young PWH	14	A/H1N1	160
YPWH284	Young PWH	28	A/H1N1	160
YPWH290	Young PWH	0	A/H1N1	160
YPWH290	Young PWH	7	A/H1N1	320
YPWH290	Young PWH	14	A/H1N1	320
YPWH290	Young PWH	28	A/H1N1	320
YPWH293	Young PWH	0	A/H1N1	20
YPWH293	Young PWH	7	A/H1N1	160
YPWH293	Young PWH	14	A/H1N1	1280
YPWH293	Young PWH	28	A/H1N1	1280
YPWH300	Young PWH	0	A/H1N1	80
YPWH300	Young PWH	7	A/H1N1	80
YPWH300	Young PWH	14	A/H1N1	640
YPWH300	Young PWH	28	A/H1N1	640
YPWH006	Young PWH	0	A/H3N2	40
YPWH006	Young PWH	7	A/H3N2	160
YPWH006	Young PWH	14	A/H3N2	160
YPWH006	Young PWH	28	A/H3N2	160
YPWH007	Young PWH	0	A/H3N2	160
YPWH007	Young PWH	7	A/H3N2	320
YPWH007	Young PWH	14	A/H3N2	320
YPWH007	Young PWH	28	A/H3N2	320
YPWH016	Young PWH	0	A/H3N2	40
YPWH016	Young PWH	7	A/H3N2	40
YPWH016	Young PWH	14	A/H3N2	80
YPWH016	Young PWH	28	A/H3N2	80
YPWH055	Young PWH	0	A/H3N2	160
YPWH055	Young PWH	7	A/H3N2	160
YPWH055	Young PWH	14	A/H3N2	320
YPWH055	Young PWH	28	A/H3N2	640
YPWH065	Young PWH	0	A/H3N2	160
YPWH065	Young PWH	7	A/H3N2	640
YPWH065	Young PWH	14	A/H3N2	640
YPWH065	Young PWH	28	A/H3N2	640
YPWH102	Young PWH	0	A/H3N2	160
YPWH102	Young PWH	7	A/H3N2	320
YPWH102	Young PWH	14	A/H3N2	1280
YPWH102	Young PWH	28	A/H3N2	1280
YPWH114	Young PWH	0	A/H3N2	40
YPWH114	Young PWH	7	A/H3N2	320
YPWH114	Young PWH	14	A/H3N2	320
YPWH114	Young PWH	28	A/H3N2	640
YPWH151	Young PWH	0	A/H3N2	160
YPWH151	Young PWH	7	A/H3N2	320
YPWH151	Young PWH	14	A/H3N2	320
YPWH151	Young PWH	28	A/H3N2	320
YPWH155	Young PWH	0	A/H3N2
YPWH155	Young PWH	7	A/H3N2
YPWH155	Young PWH	14	A/H3N2
YPWH155	Young PWH	28	A/H3N2
YPWH156	Young PWH	0	A/H3N2
YPWH156	Young PWH	7	A/H3N2
YPWH156	Young PWH	14	A/H3N2
YPWH156	Young PWH	28	A/H3N2
YPWH159	Young PWH	0	A/H3N2
YPWH159	Young PWH	7	A/H3N2
YPWH159	Young PWH	14	A/H3N2
YPWH159	Young PWH	28	A/H3N2
YPWH160	Young PWH	0	A/H3N2
YPWH160	Young PWH	7	A/H3N2
YPWH160	Young PWH	14	A/H3N2
YPWH160	Young PWH	28	A/H3N2
YPWH162	Young PWH	0	A/H3N2
YPWH162	Young PWH	7	A/H3N2
YPWH162	Young PWH	14	A/H3N2
YPWH162	Young PWH	28	A/H3N2
YPWH166	Young PWH	0	A/H3N2
YPWH166	Young PWH	7	A/H3N2
YPWH166	Young PWH	14	A/H3N2
YPWH166	Young PWH	28	A/H3N2
YPWH167	Young PWH	0	A/H3N2
YPWH167	Young PWH	7	A/H3N2
YPWH167	Young PWH	14	A/H3N2
YPWH167	Young PWH	28	A/H3N2
YPWH175	Young PWH	0	A/H3N2
YPWH175	Young PWH	7	A/H3N2
YPWH175	Young PWH	14	A/H3N2
YPWH175	Young PWH	28	A/H3N2
YPWH176	Young PWH	0	A/H3N2
YPWH176	Young PWH	7	A/H3N2
YPWH176	Young PWH	14	A/H3N2
YPWH176	Young PWH	28	A/H3N2
YPWH181	Young PWH	0	A/H3N2
YPWH181	Young PWH	7	A/H3N2
YPWH181	Young PWH	14	A/H3N2
YPWH181	Young PWH	28	A/H3N2
YPWH189	Young PWH	0	A/H3N2
YPWH189	Young PWH	7	A/H3N2
YPWH189	Young PWH	14	A/H3N2
YPWH189	Young PWH	28	A/H3N2
YPWH208	Young PWH	0	A/H3N2
YPWH208	Young PWH	7	A/H3N2
YPWH208	Young PWH	14	A/H3N2
YPWH208	Young PWH	28	A/H3N2
YPWH222	Young PWH	0	A/H3N2
YPWH222	Young PWH	7	A/H3N2
YPWH222	Young PWH	14	A/H3N2
YPWH222	Young PWH	28	A/H3N2
YPWH224	Young PWH	0	A/H3N2
YPWH224	Young PWH	7	A/H3N2
YPWH224	Young PWH	14	A/H3N2
YPWH224	Young PWH	28	A/H3N2
YPWH226	Young PWH	0	A/H3N2
YPWH226	Young PWH	7	A/H3N2
YPWH226	Young PWH	14	A/H3N2
YPWH226	Young PWH	28	A/H3N2
YPWH233	Young PWH	0	A/H3N2
YPWH233	Young PWH	7	A/H3N2
YPWH233	Young PWH	14	A/H3N2
YPWH233	Young PWH	28	A/H3N2
YPWH246	Young PWH	0	A/H3N2
YPWH246	Young PWH	7	A/H3N2
YPWH246	Young PWH	14	A/H3N2
YPWH246	Young PWH	28	A/H3N2
YPWH251	Young PWH	0	A/H3N2
YPWH251	Young PWH	7	A/H3N2
YPWH251	Young PWH	14	A/H3N2
YPWH251	Young PWH	28	A/H3N2
YPWH284	Young PWH	0	A/H3N2
YPWH284	Young PWH	7	A/H3N2
YPWH284	Young PWH	14	A/H3N2
YPWH284	Young PWH	28	A/H3N2
YPWH290	Young PWH	0	A/H3N2
YPWH290	Young PWH	7	A/H3N2
YPWH290	Young PWH	14	A/H3N2
YPWH290	Young PWH	28	A/H3N2
YPWH293	Young PWH	0	A/H3N2
YPWH293	Young PWH	7	A/H3N2
YPWH293	Young PWH	14	A/H3N2
YPWH293	Young PWH	28	A/H3N2
YPWH300	Young PWH	0	A/H3N2
YPWH300	Young PWH	7	A/H3N2
YPWH300	Young PWH	14	A/H3N2
YPWH300	Young PWH	28	A/H3N2
YPWH006	Young PWH	0	B/Victoria	80
YPWH006	Young PWH	7	B/Victoria	80
YPWH006	Young PWH	14	B/Victoria	160
YPWH006	Young PWH	28	B/Victoria	160
YPWH007	Young PWH	0	B/Victoria	40
YPWH007	Young PWH	7	B/Victoria	80
YPWH007	Young PWH	14	B/Victoria	80
YPWH007	Young PWH	28	B/Victoria	80
YPWH016	Young PWH	0	B/Victoria	20
YPWH016	Young PWH	7	B/Victoria	40
YPWH016	Young PWH	14	B/Victoria	80
YPWH016	Young PWH	28	B/Victoria	80
YPWH055	Young PWH	0	B/Victoria	80
YPWH055	Young PWH	7	B/Victoria	80
YPWH055	Young PWH	14	B/Victoria	80
YPWH055	Young PWH	28	B/Victoria	80
YPWH065	Young PWH	0	B/Victoria	40
YPWH065	Young PWH	7	B/Victoria	40
YPWH065	Young PWH	14	B/Victoria	40
YPWH065	Young PWH	28	B/Victoria	40
YPWH102	Young PWH	0	B/Victoria	160
YPWH102	Young PWH	7	B/Victoria	160
YPWH102	Young PWH	14	B/Victoria	640
YPWH102	Young PWH	28	B/Victoria	1280
YPWH114	Young PWH	0	B/Victoria	20
YPWH114	Young PWH	7	B/Victoria	80
YPWH114	Young PWH	14	B/Victoria	160
YPWH114	Young PWH	28	B/Victoria	80
YPWH151	Young PWH	0	B/Victoria	80
YPWH151	Young PWH	7	B/Victoria	80
YPWH151	Young PWH	14	B/Victoria	80
YPWH151	Young PWH	28	B/Victoria	80
YPWH155	Young PWH	0	B/Victoria	80
YPWH155	Young PWH	7	B/Victoria	320
YPWH155	Young PWH	14	B/Victoria	320
YPWH155	Young PWH	28	B/Victoria	320
YPWH156	Young PWH	0	B/Victoria	80
YPWH156	Young PWH	7	B/Victoria	160
YPWH156	Young PWH	14	B/Victoria	160
YPWH156	Young PWH	28	B/Victoria	160
YPWH159	Young PWH	0	B/Victoria	80
YPWH159	Young PWH	7	B/Victoria	160
YPWH159	Young PWH	14	B/Victoria	160
YPWH159	Young PWH	28	B/Victoria	160
YPWH160	Young PWH	0	B/Victoria	40
YPWH160	Young PWH	7	B/Victoria	320
YPWH160	Young PWH	14	B/Victoria	640
YPWH160	Young PWH	28	B/Victoria	640
YPWH162	Young PWH	0	B/Victoria	20
YPWH162	Young PWH	7	B/Victoria	80
YPWH162	Young PWH	14	B/Victoria	160
YPWH162	Young PWH	28	B/Victoria	160
YPWH166	Young PWH	0	B/Victoria	80
YPWH166	Young PWH	7	B/Victoria	80
YPWH166	Young PWH	14	B/Victoria	80
YPWH166	Young PWH	28	B/Victoria	80
YPWH167	Young PWH	0	B/Victoria	80
YPWH167	Young PWH	7	B/Victoria	80
YPWH167	Young PWH	14	B/Victoria	80
YPWH167	Young PWH	28	B/Victoria	80
YPWH175	Young PWH	0	B/Victoria	20
YPWH175	Young PWH	7	B/Victoria	40
YPWH175	Young PWH	14	B/Victoria	40
YPWH175	Young PWH	28	B/Victoria	40
YPWH176	Young PWH	0	B/Victoria	80
YPWH176	Young PWH	7	B/Victoria	80
YPWH176	Young PWH	14	B/Victoria	80
YPWH176	Young PWH	28	B/Victoria	80
YPWH181	Young PWH	0	B/Victoria	80
YPWH181	Young PWH	7	B/Victoria	80
YPWH181	Young PWH	14	B/Victoria	80
YPWH181	Young PWH	28	B/Victoria	80
YPWH189	Young PWH	0	B/Victoria	80
YPWH189	Young PWH	7	B/Victoria	320
YPWH189	Young PWH	14	B/Victoria	640
YPWH189	Young PWH	28	B/Victoria	640
YPWH208	Young PWH	0	B/Victoria	20
YPWH208	Young PWH	7	B/Victoria	20
YPWH208	Young PWH	14	B/Victoria	80
YPWH208	Young PWH	28	B/Victoria	80
YPWH222	Young PWH	0	B/Victoria	40
YPWH222	Young PWH	7	B/Victoria	40
YPWH222	Young PWH	14	B/Victoria	80
YPWH222	Young PWH	28	B/Victoria	80
YPWH224	Young PWH	0	B/Victoria	40
YPWH224	Young PWH	7	B/Victoria	640
YPWH224	Young PWH	14	B/Victoria	640
YPWH224	Young PWH	28	B/Victoria	640
YPWH226	Young PWH	0	B/Victoria	40
YPWH226	Young PWH	7	B/Victoria	40
YPWH226	Young PWH	14	B/Victoria	80
YPWH226	Young PWH	28	B/Victoria	80
YPWH233	Young PWH	0	B/Victoria	40
YPWH233	Young PWH	7	B/Victoria	160
YPWH233	Young PWH	14	B/Victoria	320
YPWH233	Young PWH	28	B/Victoria	320
YPWH246	Young PWH	0	B/Victoria	20
YPWH246	Young PWH	7	B/Victoria	40
YPWH246	Young PWH	14	B/Victoria	80
YPWH246	Young PWH	28	B/Victoria	80
YPWH251	Young PWH	0	B/Victoria	20
YPWH251	Young PWH	7	B/Victoria	20
YPWH251	Young PWH	14	B/Victoria	20
YPWH251	Young PWH	28	B/Victoria	20
YPWH284	Young PWH	0	B/Victoria	160
YPWH284	Young PWH	7	B/Victoria	160
YPWH284	Young PWH	14	B/Victoria	160
YPWH284	Young PWH	28	B/Victoria	160
YPWH290	Young PWH	0	B/Victoria	160
YPWH290	Young PWH	7	B/Victoria	320
YPWH290	Young PWH	14	B/Victoria	320
YPWH290	Young PWH	28	B/Victoria	320
YPWH293	Young PWH	0	B/Victoria	40
YPWH293	Young PWH	7	B/Victoria	80
YPWH293	Young PWH	14	B/Victoria	160
YPWH293	Young PWH	28	B/Victoria	160
YPWH300	Young PWH	0	B/Victoria	80
YPWH300	Young PWH	7	B/Victoria	80
YPWH300	Young PWH	14	B/Victoria	80
YPWH300	Young PWH	28	B/Victoria	80
YPWH006	Young PWH	0	B/Yamagata	320
YPWH006	Young PWH	7	B/Yamagata	320
YPWH006	Young PWH	14	B/Yamagata	320
YPWH006	Young PWH	28	B/Yamagata	320
YPWH007	Young PWH	0	B/Yamagata	80
YPWH007	Young PWH	7	B/Yamagata	160
YPWH007	Young PWH	14	B/Yamagata	160
YPWH007	Young PWH	28	B/Yamagata	160
YPWH016	Young PWH	0	B/Yamagata	80
YPWH016	Young PWH	7	B/Yamagata	80
YPWH016	Young PWH	14	B/Yamagata	160
YPWH016	Young PWH	28	B/Yamagata	160
YPWH055	Young PWH	0	B/Yamagata	320
YPWH055	Young PWH	7	B/Yamagata	320
YPWH055	Young PWH	14	B/Yamagata	320
YPWH055	Young PWH	28	B/Yamagata	640
YPWH065	Young PWH	0	B/Yamagata	160
YPWH065	Young PWH	7	B/Yamagata	320
YPWH065	Young PWH	14	B/Yamagata	320
YPWH065	Young PWH	28	B/Yamagata	320
YPWH102	Young PWH	0	B/Yamagata	160
YPWH102	Young PWH	7	B/Yamagata	160
YPWH102	Young PWH	14	B/Yamagata	320
YPWH102	Young PWH	28	B/Yamagata	320
YPWH114	Young PWH	0	B/Yamagata	160
YPWH114	Young PWH	7	B/Yamagata	1280
YPWH114	Young PWH	14	B/Yamagata	1280
YPWH114	Young PWH	28	B/Yamagata	1280
YPWH151	Young PWH	0	B/Yamagata	320
YPWH151	Young PWH	7	B/Yamagata	320
YPWH151	Young PWH	14	B/Yamagata	320
YPWH151	Young PWH	28	B/Yamagata	320
YPWH155	Young PWH	0	B/Yamagata	320
YPWH155	Young PWH	7	B/Yamagata	320
YPWH155	Young PWH	14	B/Yamagata	320
YPWH155	Young PWH	28	B/Yamagata	320
YPWH156	Young PWH	0	B/Yamagata	320
YPWH156	Young PWH	7	B/Yamagata	640
YPWH156	Young PWH	14	B/Yamagata	640
YPWH156	Young PWH	28	B/Yamagata	640
YPWH159	Young PWH	0	B/Yamagata	320
YPWH159	Young PWH	7	B/Yamagata	320
YPWH159	Young PWH	14	B/Yamagata	320
YPWH159	Young PWH	28	B/Yamagata	320
YPWH160	Young PWH	0	B/Yamagata	80
YPWH160	Young PWH	7	B/Yamagata	160
YPWH160	Young PWH	14	B/Yamagata	160
YPWH160	Young PWH	28	B/Yamagata	160
YPWH162	Young PWH	0	B/Yamagata	40
YPWH162	Young PWH	7	B/Yamagata	320
YPWH162	Young PWH	14	B/Yamagata	320
YPWH162	Young PWH	28	B/Yamagata	320
YPWH166	Young PWH	0	B/Yamagata	80
YPWH166	Young PWH	7	B/Yamagata	80
YPWH166	Young PWH	14	B/Yamagata	80
YPWH166	Young PWH	28	B/Yamagata	160
YPWH167	Young PWH	0	B/Yamagata	320
YPWH167	Young PWH	7	B/Yamagata	640
YPWH167	Young PWH	14	B/Yamagata	640
YPWH167	Young PWH	28	B/Yamagata	640
YPWH175	Young PWH	0	B/Yamagata	160
YPWH175	Young PWH	7	B/Yamagata	160
YPWH175	Young PWH	14	B/Yamagata	320
YPWH175	Young PWH	28	B/Yamagata	320
YPWH176	Young PWH	0	B/Yamagata	80
YPWH176	Young PWH	7	B/Yamagata	160
YPWH176	Young PWH	14	B/Yamagata	160
YPWH176	Young PWH	28	B/Yamagata	320
YPWH181	Young PWH	0	B/Yamagata	320
YPWH181	Young PWH	7	B/Yamagata	320
YPWH181	Young PWH	14	B/Yamagata	320
YPWH181	Young PWH	28	B/Yamagata	320
YPWH189	Young PWH	0	B/Yamagata	320
YPWH189	Young PWH	7	B/Yamagata	320
YPWH189	Young PWH	14	B/Yamagata	320
YPWH189	Young PWH	28	B/Yamagata	320
YPWH208	Young PWH	0	B/Yamagata	320
YPWH208	Young PWH	7	B/Yamagata	320
YPWH208	Young PWH	14	B/Yamagata	320
YPWH208	Young PWH	28	B/Yamagata	320
YPWH222	Young PWH	0	B/Yamagata	320
YPWH222	Young PWH	7	B/Yamagata	320
YPWH222	Young PWH	14	B/Yamagata	640
YPWH222	Young PWH	28	B/Yamagata	640
YPWH224	Young PWH	0	B/Yamagata	320
YPWH224	Young PWH	7	B/Yamagata	320
YPWH224	Young PWH	14	B/Yamagata	640
YPWH224	Young PWH	28	B/Yamagata	640
YPWH226	Young PWH	0	B/Yamagata	160
YPWH226	Young PWH	7	B/Yamagata	160
YPWH226	Young PWH	14	B/Yamagata	160
YPWH226	Young PWH	28	B/Yamagata	320
YPWH233	Young PWH	0	B/Yamagata	320
YPWH233	Young PWH	7	B/Yamagata	320
YPWH233	Young PWH	14	B/Yamagata	320
YPWH233	Young PWH	28	B/Yamagata	640
YPWH246	Young PWH	0	B/Yamagata	40
YPWH246	Young PWH	7	B/Yamagata	40
YPWH246	Young PWH	14	B/Yamagata	40
YPWH246	Young PWH	28	B/Yamagata	40
YPWH251	Young PWH	0	B/Yamagata	20
YPWH251	Young PWH	7	B/Yamagata	20
YPWH251	Young PWH	14	B/Yamagata	40
YPWH251	Young PWH	28	B/Yamagata	40
YPWH284	Young PWH	0	B/Yamagata	160
YPWH284	Young PWH	7	B/Yamagata	160
YPWH284	Young PWH	14	B/Yamagata	160
YPWH284	Young PWH	28	B/Yamagata	160
YPWH290	Young PWH	0	B/Yamagata	40
YPWH290	Young PWH	7	B/Yamagata	320
YPWH290	Young PWH	14	B/Yamagata	320
YPWH290	Young PWH	28	B/Yamagata	320
YPWH293	Young PWH	0	B/Yamagata	40
YPWH293	Young PWH	7	B/Yamagata	80
YPWH293	Young PWH	14	B/Yamagata	80
YPWH293	Young PWH	28	B/Yamagata	80
YPWH300	Young PWH	0	B/Yamagata	20
YPWH300	Young PWH	7	B/Yamagata	20
YPWH300	Young PWH	14	B/Yamagata	80
YPWH300	Young PWH	28	B/Yamagata	80
YPWH006	Young PWH	0	Whole Vaccine	160
YPWH006	Young PWH	7	Whole Vaccine	160
YPWH006	Young PWH	14	Whole Vaccine	320
YPWH006	Young PWH	28	Whole Vaccine	320
YPWH007	Young PWH	0	Whole Vaccine	80
YPWH007	Young PWH	7	Whole Vaccine	160
YPWH007	Young PWH	14	Whole Vaccine	160
YPWH007	Young PWH	28	Whole Vaccine	160
YPWH016	Young PWH	0	Whole Vaccine	80
YPWH016	Young PWH	7	Whole Vaccine	80
YPWH016	Young PWH	14	Whole Vaccine	80
YPWH016	Young PWH	28	Whole Vaccine	160
YPWH055	Young PWH	0	Whole Vaccine	160
YPWH055	Young PWH	7	Whole Vaccine	160
YPWH055	Young PWH	14	Whole Vaccine	320
YPWH055	Young PWH	28	Whole Vaccine	320
YPWH065	Young PWH	0	Whole Vaccine	80
YPWH065	Young PWH	7	Whole Vaccine	160
YPWH065	Young PWH	14	Whole Vaccine	160
YPWH065	Young PWH	28	Whole Vaccine	320
YPWH102	Young PWH	0	Whole Vaccine	160
YPWH102	Young PWH	7	Whole Vaccine	640
YPWH102	Young PWH	14	Whole Vaccine	640
YPWH102	Young PWH	28	Whole Vaccine	1280
YPWH114	Young PWH	0	Whole Vaccine	40
YPWH114	Young PWH	7	Whole Vaccine	320
YPWH114	Young PWH	14	Whole Vaccine	640
YPWH114	Young PWH	28	Whole Vaccine	640
YPWH151	Young PWH	0	Whole Vaccine	320
YPWH151	Young PWH	7	Whole Vaccine	320
YPWH151	Young PWH	14	Whole Vaccine	320
YPWH151	Young PWH	28	Whole Vaccine	320
YPWH155	Young PWH	0	Whole Vaccine	160
YPWH155	Young PWH	7	Whole Vaccine	320
YPWH155	Young PWH	14	Whole Vaccine	320
YPWH155	Young PWH	28	Whole Vaccine	320
YPWH156	Young PWH	0	Whole Vaccine	80
YPWH156	Young PWH	7	Whole Vaccine	320
YPWH156	Young PWH	14	Whole Vaccine	320
YPWH156	Young PWH	28	Whole Vaccine	320
YPWH159	Young PWH	0	Whole Vaccine	160
YPWH159	Young PWH	7	Whole Vaccine	160
YPWH159	Young PWH	14	Whole Vaccine	320
YPWH159	Young PWH	28	Whole Vaccine	320
YPWH160	Young PWH	0	Whole Vaccine	80
YPWH160	Young PWH	7	Whole Vaccine	160
YPWH160	Young PWH	14	Whole Vaccine	320
YPWH160	Young PWH	28	Whole Vaccine	320
YPWH162	Young PWH	0	Whole Vaccine	20
YPWH162	Young PWH	7	Whole Vaccine	80
YPWH162	Young PWH	14	Whole Vaccine	320
YPWH162	Young PWH	28	Whole Vaccine	320
YPWH166	Young PWH	0	Whole Vaccine	80
YPWH166	Young PWH	7	Whole Vaccine	80
YPWH166	Young PWH	14	Whole Vaccine	80
YPWH166	Young PWH	28	Whole Vaccine	80
YPWH167	Young PWH	0	Whole Vaccine	160
YPWH167	Young PWH	7	Whole Vaccine	320
YPWH167	Young PWH	14	Whole Vaccine	320
YPWH167	Young PWH	28	Whole Vaccine	320
YPWH175	Young PWH	0	Whole Vaccine	80
YPWH175	Young PWH	7	Whole Vaccine	80
YPWH175	Young PWH	14	Whole Vaccine	160
YPWH175	Young PWH	28	Whole Vaccine	160
YPWH176	Young PWH	0	Whole Vaccine	80
YPWH176	Young PWH	7	Whole Vaccine	80
YPWH176	Young PWH	14	Whole Vaccine	80
YPWH176	Young PWH	28	Whole Vaccine	160
YPWH181	Young PWH	0	Whole Vaccine	160
YPWH181	Young PWH	7	Whole Vaccine	160
YPWH181	Young PWH	14	Whole Vaccine	160
YPWH181	Young PWH	28	Whole Vaccine	160
YPWH189	Young PWH	0	Whole Vaccine	160
YPWH189	Young PWH	7	Whole Vaccine	320
YPWH189	Young PWH	14	Whole Vaccine	320
YPWH189	Young PWH	28	Whole Vaccine	320
YPWH208	Young PWH	0	Whole Vaccine	160
YPWH208	Young PWH	7	Whole Vaccine	160
YPWH208	Young PWH	14	Whole Vaccine	160
YPWH208	Young PWH	28	Whole Vaccine	160
YPWH222	Young PWH	0	Whole Vaccine	160
YPWH222	Young PWH	7	Whole Vaccine	160
YPWH222	Young PWH	14	Whole Vaccine	320
YPWH222	Young PWH	28	Whole Vaccine	640
YPWH224	Young PWH	0	Whole Vaccine	160
YPWH224	Young PWH	7	Whole Vaccine	640
YPWH224	Young PWH	14	Whole Vaccine	640
YPWH224	Young PWH	28	Whole Vaccine	640
YPWH226	Young PWH	0	Whole Vaccine	80
YPWH226	Young PWH	7	Whole Vaccine	80
YPWH226	Young PWH	14	Whole Vaccine	80
YPWH226	Young PWH	28	Whole Vaccine	160
YPWH233	Young PWH	0	Whole Vaccine	160
YPWH233	Young PWH	7	Whole Vaccine	160
YPWH233	Young PWH	14	Whole Vaccine	320
YPWH233	Young PWH	28	Whole Vaccine	320
YPWH246	Young PWH	0	Whole Vaccine	10
YPWH246	Young PWH	7	Whole Vaccine	10
YPWH246	Young PWH	14	Whole Vaccine	10
YPWH246	Young PWH	28	Whole Vaccine	10
YPWH251	Young PWH	0	Whole Vaccine	320
YPWH251	Young PWH	7	Whole Vaccine	320
YPWH251	Young PWH	14	Whole Vaccine	320
YPWH251	Young PWH	28	Whole Vaccine	320
YPWH284	Young PWH	0	Whole Vaccine	320
YPWH284	Young PWH	7	Whole Vaccine	320
YPWH284	Young PWH	14	Whole Vaccine	320
YPWH284	Young PWH	28	Whole Vaccine	320
YPWH290	Young PWH	0	Whole Vaccine	320
YPWH290	Young PWH	7	Whole Vaccine	320
YPWH290	Young PWH	14	Whole Vaccine	320
YPWH290	Young PWH	28	Whole Vaccine	320
YPWH293	Young PWH	0	Whole Vaccine	160
YPWH293	Young PWH	7	Whole Vaccine	160
YPWH293	Young PWH	14	Whole Vaccine	80
YPWH293	Young PWH	28	Whole Vaccine	80
YPWH300	Young PWH	0	Whole Vaccine	80
YPWH300	Young PWH	7	Whole Vaccine	80
YPWH300	Young PWH	14	Whole Vaccine	160
YPWH300	Young PWH	28	Whole Vaccine	160
OPWoH003	Older PWoH	0	A/H1N1	80
OPWoH003	Older PWoH	7	A/H1N1	160
OPWoH003	Older PWoH	14	A/H1N1	320
OPWoH003	Older PWoH	28	A/H1N1	320
OPWoH005	Older PWoH	0	A/H1N1	40
OPWoH005	Older PWoH	7	A/H1N1	320
OPWoH005	Older PWoH	14	A/H1N1	320
OPWoH005	Older PWoH	28	A/H1N1	1280
OPWoH027	Older PWoH	0	A/H1N1	20
OPWoH027	Older PWoH	7	A/H1N1	80
OPWoH027	Older PWoH	14	A/H1N1	320
OPWoH027	Older PWoH	28	A/H1N1	320
OPWoH030	Older PWoH	0	A/H1N1	80
OPWoH030	Older PWoH	7	A/H1N1	160
OPWoH030	Older PWoH	14	A/H1N1	160
OPWoH030	Older PWoH	28	A/H1N1	320
OPWoH038	Older PWoH	0	A/H1N1	80
OPWoH038	Older PWoH	7	A/H1N1	320
OPWoH038	Older PWoH	14	A/H1N1	640
OPWoH038	Older PWoH	28	A/H1N1	640
OPWoH041	Older PWoH	0	A/H1N1	160
OPWoH041	Older PWoH	7	A/H1N1	160
OPWoH041	Older PWoH	14	A/H1N1	320
OPWoH041	Older PWoH	28	A/H1N1	320
OPWoH060	Older PWoH	0	A/H1N1	40
OPWoH060	Older PWoH	7	A/H1N1	40
OPWoH060	Older PWoH	14	A/H1N1	80
OPWoH060	Older PWoH	28	A/H1N1	80
OPWoH064	Older PWoH	0	A/H1N1	40
OPWoH064	Older PWoH	7	A/H1N1	80
OPWoH064	Older PWoH	14	A/H1N1	160
OPWoH064	Older PWoH	28	A/H1N1	160
OPWoH073	Older PWoH	0	A/H1N1	160
OPWoH073	Older PWoH	7	A/H1N1	640
OPWoH073	Older PWoH	14	A/H1N1	640
OPWoH073	Older PWoH	28	A/H1N1	640
OPWoH087	Older PWoH	0	A/H1N1	640
OPWoH087	Older PWoH	7	A/H1N1	640
OPWoH087	Older PWoH	14	A/H1N1	640
OPWoH087	Older PWoH	28	A/H1N1	640
OPWoH090	Older PWoH	0	A/H1N1	160
OPWoH090	Older PWoH	7	A/H1N1	320
OPWoH090	Older PWoH	14	A/H1N1	1280
OPWoH090	Older PWoH	28	A/H1N1	1280
OPWoH091	Older PWoH	0	A/H1N1	40
OPWoH091	Older PWoH	7	A/H1N1	320
OPWoH091	Older PWoH	14	A/H1N1	1280
OPWoH091	Older PWoH	28	A/H1N1	1280
OPWoH093	Older PWoH	0	A/H1N1	40
OPWoH093	Older PWoH	7	A/H1N1	640
OPWoH093	Older PWoH	14	A/H1N1	640
OPWoH093	Older PWoH	28	A/H1N1	640
OPWoH108	Older PWoH	0	A/H1N1	80
OPWoH108	Older PWoH	7	A/H1N1	1280
OPWoH108	Older PWoH	14	A/H1N1	2560
OPWoH108	Older PWoH	28	A/H1N1	2560
OPWoH113	Older PWoH	0	A/H1N1	40
OPWoH113	Older PWoH	7	A/H1N1	80
OPWoH113	Older PWoH	14	A/H1N1	160
OPWoH113	Older PWoH	28	A/H1N1	160
OPWoH117	Older PWoH	0	A/H1N1	80
OPWoH117	Older PWoH	7	A/H1N1	1280
OPWoH117	Older PWoH	14	A/H1N1	2560
OPWoH117	Older PWoH	28	A/H1N1	2560
OPWoH127	Older PWoH	0	A/H1N1	640
OPWoH127	Older PWoH	7	A/H1N1	640
OPWoH127	Older PWoH	14	A/H1N1	640
OPWoH127	Older PWoH	28	A/H1N1	640
OPWoH133	Older PWoH	0	A/H1N1	40
OPWoH133	Older PWoH	7	A/H1N1	160
OPWoH133	Older PWoH	14	A/H1N1	320
OPWoH133	Older PWoH	28	A/H1N1	320
OPWoH140	Older PWoH	0	A/H1N1	1280
OPWoH140	Older PWoH	7	A/H1N1	1280
OPWoH140	Older PWoH	14	A/H1N1	1280
OPWoH140	Older PWoH	28	A/H1N1	1280
OPWoH142	Older PWoH	0	A/H1N1	10
OPWoH142	Older PWoH	7	A/H1N1	10
OPWoH142	Older PWoH	14	A/H1N1	10
OPWoH142	Older PWoH	28	A/H1N1	10
OPWoH144	Older PWoH	0	A/H1N1	80
OPWoH144	Older PWoH	7	A/H1N1	320
OPWoH144	Older PWoH	14	A/H1N1	1280
OPWoH144	Older PWoH	28	A/H1N1	1280
OPWoH145	Older PWoH	0	A/H1N1	80
OPWoH145	Older PWoH	7	A/H1N1	160
OPWoH145	Older PWoH	14	A/H1N1	640
OPWoH145	Older PWoH	28	A/H1N1	1280
OPWoH146	Older PWoH	0	A/H1N1	40
OPWoH146	Older PWoH	7	A/H1N1	80
OPWoH146	Older PWoH	14	A/H1N1	80
OPWoH146	Older PWoH	28	A/H1N1	80
OPWoH147	Older PWoH	0	A/H1N1	80
OPWoH147	Older PWoH	7	A/H1N1	80
OPWoH147	Older PWoH	14	A/H1N1	80
OPWoH147	Older PWoH	28	A/H1N1	80
OPWoH148	Older PWoH	0	A/H1N1	160
OPWoH148	Older PWoH	7	A/H1N1	1280
OPWoH148	Older PWoH	14	A/H1N1	2560
OPWoH148	Older PWoH	28	A/H1N1	2560
OPWoH150	Older PWoH	0	A/H1N1	320
OPWoH150	Older PWoH	7	A/H1N1	320
OPWoH150	Older PWoH	14	A/H1N1	640
OPWoH150	Older PWoH	28	A/H1N1	640
OPWoH170	Older PWoH	0	A/H1N1	160
OPWoH170	Older PWoH	7	A/H1N1	320
OPWoH170	Older PWoH	14	A/H1N1	320
OPWoH170	Older PWoH	28	A/H1N1	320
OPWoH171	Older PWoH	0	A/H1N1	80
OPWoH171	Older PWoH	7	A/H1N1	160
OPWoH171	Older PWoH	14	A/H1N1	320
OPWoH171	Older PWoH	28	A/H1N1	320
OPWoH183	Older PWoH	0	A/H1N1	80
OPWoH183	Older PWoH	7	A/H1N1	80
OPWoH183	Older PWoH	14	A/H1N1	80
OPWoH183	Older PWoH	28	A/H1N1	160
OPWoH194	Older PWoH	0	A/H1N1	160
OPWoH194	Older PWoH	7	A/H1N1	320
OPWoH194	Older PWoH	14	A/H1N1	640
OPWoH194	Older PWoH	28	A/H1N1	640
OPWoH200	Older PWoH	0	A/H1N1	80
OPWoH200	Older PWoH	7	A/H1N1	160
OPWoH200	Older PWoH	14	A/H1N1	320
OPWoH200	Older PWoH	28	A/H1N1	320
OPWoH201	Older PWoH	0	A/H1N1	80
OPWoH201	Older PWoH	7	A/H1N1	640
OPWoH201	Older PWoH	14	A/H1N1	1280
OPWoH201	Older PWoH	28	A/H1N1	1280
OPWoH207	Older PWoH	0	A/H1N1	160
OPWoH207	Older PWoH	7	A/H1N1	640
OPWoH207	Older PWoH	14	A/H1N1	640
OPWoH207	Older PWoH	28	A/H1N1	1280
OPWoH214	Older PWoH	0	A/H1N1	640
OPWoH214	Older PWoH	7	A/H1N1	640
OPWoH214	Older PWoH	14	A/H1N1	640
OPWoH214	Older PWoH	28	A/H1N1	1280
OPWoH218	Older PWoH	0	A/H1N1	160
OPWoH218	Older PWoH	7	A/H1N1	160
OPWoH218	Older PWoH	14	A/H1N1	320
OPWoH218	Older PWoH	28	A/H1N1	320
OPWoH219	Older PWoH	0	A/H1N1	320
OPWoH219	Older PWoH	7	A/H1N1	320
OPWoH219	Older PWoH	14	A/H1N1	320
OPWoH219	Older PWoH	28	A/H1N1	320
OPWoH220	Older PWoH	0	A/H1N1	80
OPWoH220	Older PWoH	7	A/H1N1	80
OPWoH220	Older PWoH	14	A/H1N1	320
OPWoH220	Older PWoH	28	A/H1N1	320
OPWoH229	Older PWoH	0	A/H1N1	80
OPWoH229	Older PWoH	7	A/H1N1	80
OPWoH229	Older PWoH	14	A/H1N1	320
OPWoH229	Older PWoH	28	A/H1N1	160
OPWoH230	Older PWoH	0	A/H1N1	80
OPWoH230	Older PWoH	7	A/H1N1	1280
OPWoH230	Older PWoH	14	A/H1N1	2560
OPWoH230	Older PWoH	28	A/H1N1	2560
OPWoH231	Older PWoH	0	A/H1N1	80
OPWoH231	Older PWoH	7	A/H1N1	80
OPWoH231	Older PWoH	14	A/H1N1	80
OPWoH231	Older PWoH	28	A/H1N1	160
OPWoH234	Older PWoH	0	A/H1N1	40
OPWoH234	Older PWoH	7	A/H1N1	40
OPWoH234	Older PWoH	14	A/H1N1	320
OPWoH234	Older PWoH	28	A/H1N1	320
OPWoH235	Older PWoH	0	A/H1N1	160
OPWoH235	Older PWoH	7	A/H1N1	640
OPWoH235	Older PWoH	14	A/H1N1	640
OPWoH235	Older PWoH	28	A/H1N1	640
OPWoH237	Older PWoH	0	A/H1N1	160
OPWoH237	Older PWoH	7	A/H1N1	320
OPWoH237	Older PWoH	14	A/H1N1	640
OPWoH237	Older PWoH	28	A/H1N1	640
OPWoH242	Older PWoH	0	A/H1N1	20
OPWoH242	Older PWoH	7	A/H1N1	40
OPWoH242	Older PWoH	14	A/H1N1	40
OPWoH242	Older PWoH	28	A/H1N1	40
OPWoH256	Older PWoH	0	A/H1N1	160
OPWoH256	Older PWoH	7	A/H1N1	160
OPWoH256	Older PWoH	14	A/H1N1	160
OPWoH256	Older PWoH	28	A/H1N1	160
OPWoH257	Older PWoH	0	A/H1N1	40
OPWoH257	Older PWoH	7	A/H1N1	2560
OPWoH257	Older PWoH	14	A/H1N1	2560
OPWoH257	Older PWoH	28	A/H1N1	2560
OPWoH258	Older PWoH	0	A/H1N1	40
OPWoH258	Older PWoH	7	A/H1N1	640
OPWoH258	Older PWoH	14	A/H1N1	1280
OPWoH258	Older PWoH	28	A/H1N1	1280
OPWoH262	Older PWoH	0	A/H1N1	640
OPWoH262	Older PWoH	7	A/H1N1	640
OPWoH262	Older PWoH	14	A/H1N1	640
OPWoH262	Older PWoH	28	A/H1N1	640
OPWoH266	Older PWoH	0	A/H1N1	40
OPWoH266	Older PWoH	7	A/H1N1	40
OPWoH266	Older PWoH	14	A/H1N1	40
OPWoH266	Older PWoH	28	A/H1N1	40
OPWoH267	Older PWoH	0	A/H1N1	80
OPWoH267	Older PWoH	7	A/H1N1	80
OPWoH267	Older PWoH	14	A/H1N1	160
OPWoH267	Older PWoH	28	A/H1N1	160
OPWoH272	Older PWoH	0	A/H1N1	80
OPWoH272	Older PWoH	7	A/H1N1	80
OPWoH272	Older PWoH	14	A/H1N1	80
OPWoH272	Older PWoH	28	A/H1N1	80
OPWoH274	Older PWoH	0	A/H1N1	80
OPWoH274	Older PWoH	7	A/H1N1	80
OPWoH274	Older PWoH	14	A/H1N1	160
OPWoH274	Older PWoH	28	A/H1N1	160
OPWoH275	Older PWoH	0	A/H1N1	160
OPWoH275	Older PWoH	7	A/H1N1	320
OPWoH275	Older PWoH	14	A/H1N1	320
OPWoH275	Older PWoH	28	A/H1N1	320
OPWoH277	Older PWoH	0	A/H1N1	80
OPWoH277	Older PWoH	7	A/H1N1	160
OPWoH277	Older PWoH	14	A/H1N1	160
OPWoH277	Older PWoH	28	A/H1N1	320
OPWoH286	Older PWoH	0	A/H1N1	80
OPWoH286	Older PWoH	7	A/H1N1	80
OPWoH286	Older PWoH	14	A/H1N1	160
OPWoH286	Older PWoH	28	A/H1N1	160
OPWoH287	Older PWoH	0	A/H1N1	40
OPWoH287	Older PWoH	7	A/H1N1	40
OPWoH287	Older PWoH	14	A/H1N1	40
OPWoH287	Older PWoH	28	A/H1N1	40
OPWoH288	Older PWoH	0	A/H1N1	80
OPWoH288	Older PWoH	7	A/H1N1	80
OPWoH288	Older PWoH	14	A/H1N1	320
OPWoH288	Older PWoH	28	A/H1N1	320
OPWoH301	Older PWoH	0	A/H1N1	640
OPWoH301	Older PWoH	7	A/H1N1	640
OPWoH301	Older PWoH	14	A/H1N1	640
OPWoH301	Older PWoH	28	A/H1N1	640
OPWoH302	Older PWoH	0	A/H1N1	40
OPWoH302	Older PWoH	7	A/H1N1	320
OPWoH302	Older PWoH	14	A/H1N1	640
OPWoH302	Older PWoH	28	A/H1N1	640
OPWoH303	Older PWoH	0	A/H1N1	160
OPWoH303	Older PWoH	7	A/H1N1	320
OPWoH303	Older PWoH	14	A/H1N1	320
OPWoH303	Older PWoH	28	A/H1N1	320
OPWoH003	Older PWoH	0	A/H3N2	160
OPWoH003	Older PWoH	7	A/H3N2	160
OPWoH003	Older PWoH	14	A/H3N2	160
OPWoH003	Older PWoH	28	A/H3N2	320
OPWoH005	Older PWoH	0	A/H3N2	80
OPWoH005	Older PWoH	7	A/H3N2	160
OPWoH005	Older PWoH	14	A/H3N2	320
OPWoH005	Older PWoH	28	A/H3N2	320
OPWoH027	Older PWoH	0	A/H3N2	80
OPWoH027	Older PWoH	7	A/H3N2	160
OPWoH027	Older PWoH	14	A/H3N2	160
OPWoH027	Older PWoH	28	A/H3N2	160
OPWoH030	Older PWoH	0	A/H3N2	160
OPWoH030	Older PWoH	7	A/H3N2	320
OPWoH030	Older PWoH	14	A/H3N2	640
OPWoH030	Older PWoH	28	A/H3N2	640
OPWoH038	Older PWoH	0	A/H3N2	40
OPWoH038	Older PWoH	7	A/H3N2	320
OPWoH038	Older PWoH	14	A/H3N2	320
OPWoH038	Older PWoH	28	A/H3N2	320
OPWoH041	Older PWoH	0	A/H3N2	160
OPWoH041	Older PWoH	7	A/H3N2	160
OPWoH041	Older PWoH	14	A/H3N2	160
OPWoH041	Older PWoH	28	A/H3N2	160
OPWoH060	Older PWoH	0	A/H3N2	40
OPWoH060	Older PWoH	7	A/H3N2	40
OPWoH060	Older PWoH	14	A/H3N2	40
OPWoH060	Older PWoH	28	A/H3N2	80
OPWoH064	Older PWoH	0	A/H3N2	40
OPWoH064	Older PWoH	7	A/H3N2	40
OPWoH064	Older PWoH	14	A/H3N2	80
OPWoH064	Older PWoH	28	A/H3N2	80
OPWoH073	Older PWoH	0	A/H3N2	20
OPWoH073	Older PWoH	7	A/H3N2	80
OPWoH073	Older PWoH	14	A/H3N2	160
OPWoH073	Older PWoH	28	A/H3N2	160
OPWoH087	Older PWoH	0	A/H3N2	320
OPWoH087	Older PWoH	7	A/H3N2	320
OPWoH087	Older PWoH	14	A/H3N2	320
OPWoH087	Older PWoH	28	A/H3N2	320
OPWoH090	Older PWoH	0	A/H3N2	40
OPWoH090	Older PWoH	7	A/H3N2	320
OPWoH090	Older PWoH	14	A/H3N2	640
OPWoH090	Older PWoH	28	A/H3N2	640
OPWoH091	Older PWoH	0	A/H3N2	20
OPWoH091	Older PWoH	7	A/H3N2	80
OPWoH091	Older PWoH	14	A/H3N2	640
OPWoH091	Older PWoH	28	A/H3N2	640
OPWoH093	Older PWoH	0	A/H3N2	80
OPWoH093	Older PWoH	7	A/H3N2	640
OPWoH093	Older PWoH	14	A/H3N2	1280
OPWoH093	Older PWoH	28	A/H3N2	1280
OPWoH108	Older PWoH	0	A/H3N2	320
OPWoH108	Older PWoH	7	A/H3N2	320
OPWoH108	Older PWoH	14	A/H3N2	320
OPWoH108	Older PWoH	28	A/H3N2	320
OPWoH113	Older PWoH	0	A/H3N2	320
OPWoH113	Older PWoH	7	A/H3N2	160
OPWoH113	Older PWoH	14	A/H3N2	320
OPWoH113	Older PWoH	28	A/H3N2	320
OPWoH117	Older PWoH	0	A/H3N2	160
OPWoH117	Older PWoH	7	A/H3N2	1280
OPWoH117	Older PWoH	14	A/H3N2	1280
OPWoH117	Older PWoH	28	A/H3N2	1280
OPWoH127	Older PWoH	0	A/H3N2	40
OPWoH127	Older PWoH	7	A/H3N2	320
OPWoH127	Older PWoH	14	A/H3N2	640
OPWoH127	Older PWoH	28	A/H3N2	640
OPWoH133	Older PWoH	0	A/H3N2	320
OPWoH133	Older PWoH	7	A/H3N2	320
OPWoH133	Older PWoH	14	A/H3N2	640
OPWoH133	Older PWoH	28	A/H3N2	640
OPWoH140	Older PWoH	0	A/H3N2	80
OPWoH140	Older PWoH	7	A/H3N2	160
OPWoH140	Older PWoH	14	A/H3N2	320
OPWoH140	Older PWoH	28	A/H3N2	320
OPWoH142	Older PWoH	0	A/H3N2	10
OPWoH142	Older PWoH	7	A/H3N2	40
OPWoH142	Older PWoH	14	A/H3N2	80
OPWoH142	Older PWoH	28	A/H3N2	80
OPWoH144	Older PWoH	0	A/H3N2	10
OPWoH144	Older PWoH	7	A/H3N2	40
OPWoH144	Older PWoH	14	A/H3N2	320
OPWoH144	Older PWoH	28	A/H3N2	320
OPWoH145	Older PWoH	0	A/H3N2	20
OPWoH145	Older PWoH	7	A/H3N2	40
OPWoH145	Older PWoH	14	A/H3N2	320
OPWoH145	Older PWoH	28	A/H3N2	640
OPWoH146	Older PWoH	0	A/H3N2	10
OPWoH146	Older PWoH	7	A/H3N2	20
OPWoH146	Older PWoH	14	A/H3N2	20
OPWoH146	Older PWoH	28	A/H3N2	20
OPWoH147	Older PWoH	0	A/H3N2	40
OPWoH147	Older PWoH	7	A/H3N2	80
OPWoH147	Older PWoH	14	A/H3N2	80
OPWoH147	Older PWoH	28	A/H3N2	80
OPWoH148	Older PWoH	0	A/H3N2	20
OPWoH148	Older PWoH	7	A/H3N2	20
OPWoH148	Older PWoH	14	A/H3N2	20
OPWoH148	Older PWoH	28	A/H3N2	20
OPWoH150	Older PWoH	0	A/H3N2	20
OPWoH150	Older PWoH	7	A/H3N2	40
OPWoH150	Older PWoH	14	A/H3N2	40
OPWoH150	Older PWoH	28	A/H3N2	40
OPWoH170	Older PWoH	0	A/H3N2
OPWoH170	Older PWoH	7	A/H3N2
OPWoH170	Older PWoH	14	A/H3N2
OPWoH170	Older PWoH	28	A/H3N2
OPWoH171	Older PWoH	0	A/H3N2
OPWoH171	Older PWoH	7	A/H3N2
OPWoH171	Older PWoH	14	A/H3N2
OPWoH171	Older PWoH	28	A/H3N2
OPWoH183	Older PWoH	0	A/H3N2
OPWoH183	Older PWoH	7	A/H3N2
OPWoH183	Older PWoH	14	A/H3N2
OPWoH183	Older PWoH	28	A/H3N2
OPWoH194	Older PWoH	0	A/H3N2
OPWoH194	Older PWoH	7	A/H3N2
OPWoH194	Older PWoH	14	A/H3N2
OPWoH194	Older PWoH	28	A/H3N2
OPWoH200	Older PWoH	0	A/H3N2
OPWoH200	Older PWoH	7	A/H3N2
OPWoH200	Older PWoH	14	A/H3N2
OPWoH200	Older PWoH	28	A/H3N2
OPWoH201	Older PWoH	0	A/H3N2
OPWoH201	Older PWoH	7	A/H3N2
OPWoH201	Older PWoH	14	A/H3N2
OPWoH201	Older PWoH	28	A/H3N2
OPWoH207	Older PWoH	0	A/H3N2
OPWoH207	Older PWoH	7	A/H3N2
OPWoH207	Older PWoH	14	A/H3N2
OPWoH207	Older PWoH	28	A/H3N2
OPWoH214	Older PWoH	0	A/H3N2
OPWoH214	Older PWoH	7	A/H3N2
OPWoH214	Older PWoH	14	A/H3N2
OPWoH214	Older PWoH	28	A/H3N2
OPWoH218	Older PWoH	0	A/H3N2
OPWoH218	Older PWoH	7	A/H3N2
OPWoH218	Older PWoH	14	A/H3N2
OPWoH218	Older PWoH	28	A/H3N2
OPWoH219	Older PWoH	0	A/H3N2
OPWoH219	Older PWoH	7	A/H3N2
OPWoH219	Older PWoH	14	A/H3N2
OPWoH219	Older PWoH	28	A/H3N2
OPWoH220	Older PWoH	0	A/H3N2
OPWoH220	Older PWoH	7	A/H3N2
OPWoH220	Older PWoH	14	A/H3N2
OPWoH220	Older PWoH	28	A/H3N2
OPWoH229	Older PWoH	0	A/H3N2
OPWoH229	Older PWoH	7	A/H3N2
OPWoH229	Older PWoH	14	A/H3N2
OPWoH229	Older PWoH	28	A/H3N2
OPWoH230	Older PWoH	0	A/H3N2
OPWoH230	Older PWoH	7	A/H3N2
OPWoH230	Older PWoH	14	A/H3N2
OPWoH230	Older PWoH	28	A/H3N2
OPWoH231	Older PWoH	0	A/H3N2
OPWoH231	Older PWoH	7	A/H3N2
OPWoH231	Older PWoH	14	A/H3N2
OPWoH231	Older PWoH	28	A/H3N2
OPWoH234	Older PWoH	0	A/H3N2
OPWoH234	Older PWoH	7	A/H3N2
OPWoH234	Older PWoH	14	A/H3N2
OPWoH234	Older PWoH	28	A/H3N2
OPWoH235	Older PWoH	0	A/H3N2
OPWoH235	Older PWoH	7	A/H3N2
OPWoH235	Older PWoH	14	A/H3N2
OPWoH235	Older PWoH	28	A/H3N2
OPWoH237	Older PWoH	0	A/H3N2
OPWoH237	Older PWoH	7	A/H3N2
OPWoH237	Older PWoH	14	A/H3N2
OPWoH237	Older PWoH	28	A/H3N2
OPWoH242	Older PWoH	0	A/H3N2
OPWoH242	Older PWoH	7	A/H3N2
OPWoH242	Older PWoH	14	A/H3N2
OPWoH242	Older PWoH	28	A/H3N2
OPWoH256	Older PWoH	0	A/H3N2
OPWoH256	Older PWoH	7	A/H3N2
OPWoH256	Older PWoH	14	A/H3N2
OPWoH256	Older PWoH	28	A/H3N2
OPWoH257	Older PWoH	0	A/H3N2
OPWoH257	Older PWoH	7	A/H3N2
OPWoH257	Older PWoH	14	A/H3N2
OPWoH257	Older PWoH	28	A/H3N2
OPWoH258	Older PWoH	0	A/H3N2
OPWoH258	Older PWoH	7	A/H3N2
OPWoH258	Older PWoH	14	A/H3N2
OPWoH258	Older PWoH	28	A/H3N2
OPWoH262	Older PWoH	0	A/H3N2
OPWoH262	Older PWoH	7	A/H3N2
OPWoH262	Older PWoH	14	A/H3N2
OPWoH262	Older PWoH	28	A/H3N2
OPWoH266	Older PWoH	0	A/H3N2
OPWoH266	Older PWoH	7	A/H3N2
OPWoH266	Older PWoH	14	A/H3N2
OPWoH266	Older PWoH	28	A/H3N2
OPWoH267	Older PWoH	0	A/H3N2
OPWoH267	Older PWoH	7	A/H3N2
OPWoH267	Older PWoH	14	A/H3N2
OPWoH267	Older PWoH	28	A/H3N2
OPWoH272	Older PWoH	0	A/H3N2
OPWoH272	Older PWoH	7	A/H3N2
OPWoH272	Older PWoH	14	A/H3N2
OPWoH272	Older PWoH	28	A/H3N2
OPWoH274	Older PWoH	0	A/H3N2
OPWoH274	Older PWoH	7	A/H3N2
OPWoH274	Older PWoH	14	A/H3N2
OPWoH274	Older PWoH	28	A/H3N2
OPWoH275	Older PWoH	0	A/H3N2
OPWoH275	Older PWoH	7	A/H3N2
OPWoH275	Older PWoH	14	A/H3N2
OPWoH275	Older PWoH	28	A/H3N2
OPWoH277	Older PWoH	0	A/H3N2
OPWoH277	Older PWoH	7	A/H3N2
OPWoH277	Older PWoH	14	A/H3N2
OPWoH277	Older PWoH	28	A/H3N2
OPWoH286	Older PWoH	0	A/H3N2
OPWoH286	Older PWoH	7	A/H3N2
OPWoH286	Older PWoH	14	A/H3N2
OPWoH286	Older PWoH	28	A/H3N2
OPWoH287	Older PWoH	0	A/H3N2
OPWoH287	Older PWoH	7	A/H3N2
OPWoH287	Older PWoH	14	A/H3N2
OPWoH287	Older PWoH	28	A/H3N2
OPWoH288	Older PWoH	0	A/H3N2
OPWoH288	Older PWoH	7	A/H3N2
OPWoH288	Older PWoH	14	A/H3N2
OPWoH288	Older PWoH	28	A/H3N2
OPWoH301	Older PWoH	0	A/H3N2
OPWoH301	Older PWoH	7	A/H3N2
OPWoH301	Older PWoH	14	A/H3N2
OPWoH301	Older PWoH	28	A/H3N2
OPWoH302	Older PWoH	0	A/H3N2
OPWoH302	Older PWoH	7	A/H3N2
OPWoH302	Older PWoH	14	A/H3N2
OPWoH302	Older PWoH	28	A/H3N2
OPWoH303	Older PWoH	0	A/H3N2
OPWoH303	Older PWoH	7	A/H3N2
OPWoH303	Older PWoH	14	A/H3N2
OPWoH303	Older PWoH	28	A/H3N2
OPWoH003	Older PWoH	0	B/Victoria	40
OPWoH003	Older PWoH	7	B/Victoria	80
OPWoH003	Older PWoH	14	B/Victoria	80
OPWoH003	Older PWoH	28	B/Victoria	80
OPWoH005	Older PWoH	0	B/Victoria	20
OPWoH005	Older PWoH	7	B/Victoria	160
OPWoH005	Older PWoH	14	B/Victoria	320
OPWoH005	Older PWoH	28	B/Victoria	640
OPWoH027	Older PWoH	0	B/Victoria	40
OPWoH027	Older PWoH	7	B/Victoria	80
OPWoH027	Older PWoH	14	B/Victoria	160
OPWoH027	Older PWoH	28	B/Victoria	160
OPWoH030	Older PWoH	0	B/Victoria	40
OPWoH030	Older PWoH	7	B/Victoria	160
OPWoH030	Older PWoH	14	B/Victoria	160
OPWoH030	Older PWoH	28	B/Victoria	160
OPWoH038	Older PWoH	0	B/Victoria	80
OPWoH038	Older PWoH	7	B/Victoria	160
OPWoH038	Older PWoH	14	B/Victoria	160
OPWoH038	Older PWoH	28	B/Victoria	320
OPWoH041	Older PWoH	0	B/Victoria	80
OPWoH041	Older PWoH	7	B/Victoria	80
OPWoH041	Older PWoH	14	B/Victoria	80
OPWoH041	Older PWoH	28	B/Victoria	80
OPWoH060	Older PWoH	0	B/Victoria	40
OPWoH060	Older PWoH	7	B/Victoria	40
OPWoH060	Older PWoH	14	B/Victoria	80
OPWoH060	Older PWoH	28	B/Victoria	80
OPWoH064	Older PWoH	0	B/Victoria	40
OPWoH064	Older PWoH	7	B/Victoria	40
OPWoH064	Older PWoH	14	B/Victoria	160
OPWoH064	Older PWoH	28	B/Victoria	320
OPWoH073	Older PWoH	0	B/Victoria	40
OPWoH073	Older PWoH	7	B/Victoria	80
OPWoH073	Older PWoH	14	B/Victoria	80
OPWoH073	Older PWoH	28	B/Victoria	80
OPWoH087	Older PWoH	0	B/Victoria	320
OPWoH087	Older PWoH	7	B/Victoria	320
OPWoH087	Older PWoH	14	B/Victoria	320
OPWoH087	Older PWoH	28	B/Victoria	320
OPWoH090	Older PWoH	0	B/Victoria	80
OPWoH090	Older PWoH	7	B/Victoria	160
OPWoH090	Older PWoH	14	B/Victoria	160
OPWoH090	Older PWoH	28	B/Victoria	160
OPWoH091	Older PWoH	0	B/Victoria	80
OPWoH091	Older PWoH	7	B/Victoria	160
OPWoH091	Older PWoH	14	B/Victoria	320
OPWoH091	Older PWoH	28	B/Victoria	320
OPWoH093	Older PWoH	0	B/Victoria	20
OPWoH093	Older PWoH	7	B/Victoria	80
OPWoH093	Older PWoH	14	B/Victoria	80
OPWoH093	Older PWoH	28	B/Victoria	160
OPWoH108	Older PWoH	0	B/Victoria	10
OPWoH108	Older PWoH	7	B/Victoria	40
OPWoH108	Older PWoH	14	B/Victoria	80
OPWoH108	Older PWoH	28	B/Victoria	40
OPWoH113	Older PWoH	0	B/Victoria	40
OPWoH113	Older PWoH	7	B/Victoria	40
OPWoH113	Older PWoH	14	B/Victoria	40
OPWoH113	Older PWoH	28	B/Victoria	80
OPWoH117	Older PWoH	0	B/Victoria	80
OPWoH117	Older PWoH	7	B/Victoria	160
OPWoH117	Older PWoH	14	B/Victoria	160
OPWoH117	Older PWoH	28	B/Victoria	160
OPWoH127	Older PWoH	0	B/Victoria	40
OPWoH127	Older PWoH	7	B/Victoria	40
OPWoH127	Older PWoH	14	B/Victoria	80
OPWoH127	Older PWoH	28	B/Victoria	80
OPWoH133	Older PWoH	0	B/Victoria	20
OPWoH133	Older PWoH	7	B/Victoria	40
OPWoH133	Older PWoH	14	B/Victoria	20
OPWoH133	Older PWoH	28	B/Victoria	40
OPWoH140	Older PWoH	0	B/Victoria	20
OPWoH140	Older PWoH	7	B/Victoria	80
OPWoH140	Older PWoH	14	B/Victoria	80
OPWoH140	Older PWoH	28	B/Victoria	80
OPWoH142	Older PWoH	0	B/Victoria	20
OPWoH142	Older PWoH	7	B/Victoria	20
OPWoH142	Older PWoH	14	B/Victoria	20
[truncated: 1,661 more rows]

## Sheet: Fig. 2B
		A/H3N2 IgG (MFI)
PID	Group	0 dpv	28 dpv
YPWH004	Young PWH	28439	53153
YPWH006	Young PWH	15798	29018
YPWH007	Young PWH	22631	36330
YPWH011	Young PWH	27745	62895
YPWH016	Young PWH	1175.5	1736.5
YPWH055	Young PWH	15676	36600
YPWH065	Young PWH	11086	21553
YPWH102	Young PWH	3669	72483
YPWH114	Young PWH	6124	39320.5
YPWH130	Young PWH	8205.5	37382.5
YPWH151	Young PWH	44066	58766.5
YPWH155	Young PWH	11040	38141
YPWH156	Young PWH	1435	32046.5
YPWH157	Young PWH	25142	52921
YPWH159	Young PWH	37355	59826
YPWH160	Young PWH	25905.5	54737.5
YPWH161	Young PWH	63816	72189
YPWH162	Young PWH	1297	17417
YPWH166	Young PWH	1593	1824
YPWH167	Young PWH	18920.5	55674
YPWH175	Young PWH	408.25	2956.75
YPWH176	Young PWH	18874	78434
YPWH181	Young PWH	18394.2	17907.5
YPWH189	Young PWH	24078	8697.5
YPWH208	Young PWH	22711.8	45736
YPWH222	Young PWH	14259	61294.5
YPWH224	Young PWH	17311	56761.5
YPWH226	Young PWH	31202	81348
YPWH233	Young PWH	5695	31908
YPWH246	Young PWH	9480	14866
YPWH251	Young PWH	2211.5	11677
YPWH280	Young PWH	33669	45887
YPWH284	Young PWH	27745	13460
YPWH290	Young PWH	7049	30591
YPWH293	Young PWH	19761.5	37706.5
YPWH300	Young PWH	4000	69755.5
OPWoH003	Older PWoH	18825	16050
OPWoH005	Older PWoH	4165	7333
OPWoH027	Older PWoH	25674	39315
OPWoH030	Older PWoH	18894	16607
OPWoH038	Older PWoH	5537.5	96251
OPWoH041	Older PWoH	58095	47735
OPWoH060	Older PWoH	7900.5	10972.5
OPWoH064	Older PWoH	3737	5835.5
OPWoH073	Older PWoH	4263.5	6818.5
OPWoH080	Older PWoH	2713	18593
OPWoH087	Older PWoH	24031	31887
OPWoH090	Older PWoH	7984.5	33333
OPWoH091	Older PWoH	1709.5	32202
OPWoH093	Older PWoH	5704	89903
OPWoH097	Older PWoH	10908	28382
OPWoH108	Older PWoH	8107	21610.5
OPWoH111	Older PWoH	17208.5	26831
OPWoH113	Older PWoH	3885	5962.5
OPWoH117	Older PWoH	12247.5	69264.5
OPWoH120	Older PWoH	3406.5	2429
OPWoH127	Older PWoH	2499	29863.5
OPWoH133	Older PWoH	83304	87353.5
OPWoH140	Older PWoH	7809	34918.5
OPWoH142	Older PWoH	226.5	16221
OPWoH144	Older PWoH	1767	20074
OPWoH145	Older PWoH	5801	46604
OPWoH146	Older PWoH	1592	1901
OPWoH147	Older PWoH	15066	31806
OPWoH148	Older PWoH	1001	10179
OPWoH150	Older PWoH	23568.5	25732
OPWoH170	Older PWoH	52689.8	50399.2
OPWoH171	Older PWoH	4972.75	12073.5
OPWoH183	Older PWoH	41275.8	28086.2
OPWoH194	Older PWoH	10531.5	34999.2
OPWoH199	Older PWoH	13098.5	98241
OPWoH200	Older PWoH	4837	7817.25
OPWoH201	Older PWoH	3438.25	13481.2
OPWoH207	Older PWoH	29422.5	103384
OPWoH212	Older PWoH	76491	86298
OPWoH214	Older PWoH	47000	58102.5
OPWoH218	Older PWoH	10436	25582
OPWoH219	Older PWoH	7587.5	38927.5
OPWoH220	Older PWoH	3159.5	3360
OPWoH227	Older PWoH	2045	40431.5
OPWoH229	Older PWoH	2413	17375.5
OPWoH230	Older PWoH	1515.5	38673
OPWoH231	Older PWoH	9598.5	12260
OPWoH234	Older PWoH	3106	15837
OPWoH235	Older PWoH	9829	32197
OPWoH236	Older PWoH	15364	56322
OPWoH237	Older PWoH	33529.5	75783.5
OPWoH242	Older PWoH	4982	7382
OPWoH256	Older PWoH	11212.5	8755.5
OPWoH257	Older PWoH	3490	37648.5
OPWoH258	Older PWoH	48050	87735.5
OPWoH262	Older PWoH	80597	78086
OPWoH266	Older PWoH	66851	73111
OPWoH267	Older PWoH	62860	86937
OPWoH272	Older PWoH	188.5	12203
OPWoH274	Older PWoH	25616	61621.5
OPWoH275	Older PWoH	10299	33923
OPWoH277	Older PWoH	7419	13735
OPWoH286	Older PWoH	44637	70184
OPWoH287	Older PWoH	8503	55455
OPWoH288	Older PWoH	84253	8996
OPWoH301	Older PWoH	75656.5	92872.5
OPWoH302	Older PWoH	1487	5848
OPWoH303	Older PWoH	3294	36943
YPWoH002	Young PWoH	31309	39905
YPWoH012	Young PWoH	25616	28173
YPWoH013	Young PWoH	39917	38991
YPWoH019	Young PWoH	29770	40900
YPWoH020	Young PWoH	11759	33958
YPWoH022	Young PWoH	9285	59505
YPWoH025	Young PWoH	35173	52262
YPWoH026	Young PWoH	26727	24066
YPWoH028	Young PWoH	20109	41595
YPWoH034	Young PWoH	34999	41536
YPWoH035	Young PWoH	3962.5	29052.5
YPWoH040	Young PWoH	23279	26379.5
YPWoH041	Young PWoH	27311	42681.8
YPWoH042	Young PWoH	23788	32187.5
YPWoH043	Young PWoH	11090.5	43098.5
YPWoH044	Young PWoH	21622	23185
YPWoH045	Young PWoH	20190	31979.5
YPWoH046	Young PWoH	12281	21531.5
YPWoH047	Young PWoH	5852	8168.5
YPWoH049	Young PWoH	78.5	30591.5
YPWoH050	Young PWoH	25315	28508.5
YPWoH053	Young PWoH	28636.5	69820.5
YPWoH056	Young PWoH	14335	42519.5
YPWoH062	Young PWoH	19067.5	23013
YPWoH063	Young PWoH	10147.5	39014
YPWoH067	Young PWoH	31137	77136
YPWoH077	Young PWoH	3064	10561
YPWoH083	Young PWoH	32477	89852.5
YPWoH084	Young PWoH	28149.5	31239
YPWoH094	Young PWoH	2999	46349.5
YPWoH095	Young PWoH	69959	80400
YPWoH098	Young PWoH	6711	53580.5
YPWoH099	Young PWoH	2385	70056.5
YPWoH103	Young PWoH	10818.5	18813
YPWoH105	Young PWoH	14731	31632.5
YPWoH107	Young PWoH	36646	47689
YPWoH109	Young PWoH	11755	69369
YPWoH110	Young PWoH	1357.5	99328
YPWoH116	Young PWoH	2525	36526.5
YPWoH119	Young PWoH	3202.5	28485.5
YPWoH123	Young PWoH	14509	55918
YPWoH125	Young PWoH	9243	37718
YPWoH129	Young PWoH	11531.5	27478.5
YPWoH132	Young PWoH	15957.5	114346
YPWoH135	Young PWoH	3503	85572
YPWoH137	Young PWoH	3251.5	6467.5
YPWoH211	Young PWoH	25154	54922
YPWoH294	Young PWoH	54217	26518
YPWoH295	Young PWoH	58683	44833.5
YPWoH299	Young PWoH	6152	39210.5
OPWH001	Older PWH	9752	10682
OPWH014	Older PWH	124	26426
OPWH016	Older PWH	17934	16087
OPWH017	Older PWH	31957	33808
OPWH024	Older PWH	2721	6350
OPWH029	Older PWH	2836	26171.5
OPWH030	Older PWH	6647.5	105194
OPWH031	Older PWH	30082	32697
OPWH036	Older PWH	5837.5	11922
OPWH037	Older PWH	61150.5	55653
OPWH041	Older PWH	7981	107323
OPWH042	Older PWH	6695	5435
OPWH052	Older PWH	2049	5801
OPWH066	Older PWH	90	2209
OPWH068	Older PWH	385	22571
OPWH070	Older PWH	100957	101721
OPWH071	Older PWH	1258	3505
OPWH072	Older PWH	14114.5	11734
OPWH075	Older PWH	5936.5	25870.5
OPWH076	Older PWH	16839	23429.5
OPWH078	Older PWH	5604	61379
OPWH079	Older PWH	3828	4655.5
OPWH082	Older PWH	26576.5	44498
OPWH089	Older PWH	18038	10688.5
OPWH096	Older PWH	456.5	17723
OPWH100	Older PWH	1823	8565
OPWH115	Older PWH	5147	5506.5
OPWH124	Older PWH	234	7480
OPWH126	Older PWH	2298	3320
OPWH153	Older PWH	4487	21057
OPWH168	Older PWH	4464.75	39251
OPWH169	Older PWH	495.5	30793.5
OPWH172	Older PWH	2387.75	6583
OPWH173	Older PWH	5244	57132.8
OPWH174	Older PWH	10620.2	73359.5
OPWH177	Older PWH	3714.75	4078.5
OPWH178	Older PWH	644.5	1636.5
OPWH179	Older PWH	22399.5	25512
OPWH182	Older PWH	20901.2	98946.2
OPWH190	Older PWH	4556	23845.5
OPWH191	Older PWH	54402	82320
OPWH192	Older PWH	9277.25	25627.5
OPWH193	Older PWH	6499.75	13151.8
OPWH195	Older PWH	5764.5	31018.8
OPWH198	Older PWH	2629.5	10776.2
OPWH202	Older PWH	5198.5	40969.5
OPWH203	Older PWH	10747.5	73703.5
OPWH204	Older PWH	15829.5	50967
OPWH205	Older PWH	728	1070
OPWH209	Older PWH	2854.5	16627.5
OPWH221	Older PWH	19776	51418
OPWH225	Older PWH	13134.5	24657
OPWH239	Older PWH	5231	22145
OPWH240	Older PWH	242	221
OPWH244	Older PWH	15241.5	50191
OPWH248	Older PWH	515	2007
OPWH250	Older PWH	29746.5	38135
OPWH254	Older PWH	17905.5	33853.5
OPWH259	Older PWH	3428.5	31540
OPWH263	Older PWH	14416.5	18305
OPWH269	Older PWH	28173	37788
OPWH271	Older PWH	16116	29943
OPWH279	Older PWH	4003	18215.5
OPWH289	Older PWH	4593	63947
OPWH291	Older PWH	28601	31690

## Sheet: Fig. 3A
PID	Group	Antigen	Timepoint (dpv)	HAI titer
OPWH001	Older PWH	A/H1N1	0	80
OPWH001	Older PWH	A/H1N1	28	320
OPWH001	Older PWH	A/H1N1	180	320
OPWH014	Older PWH	A/H1N1	0	40
OPWH014	Older PWH	A/H1N1	28	160
OPWH014	Older PWH	A/H1N1	180	80
OPWH029	Older PWH	A/H1N1	0	40
OPWH029	Older PWH	A/H1N1	28	640
OPWH029	Older PWH	A/H1N1	180	160
OPWH030	Older PWH	A/H1N1	0	40
OPWH030	Older PWH	A/H1N1	28	160
OPWH030	Older PWH	A/H1N1	180	80
OPWH036	Older PWH	A/H1N1	0	160
OPWH036	Older PWH	A/H1N1	28	160
OPWH036	Older PWH	A/H1N1	180	320
OPWH037	Older PWH	A/H1N1	0	80
OPWH037	Older PWH	A/H1N1	28	160
OPWH037	Older PWH	A/H1N1	180	640
OPWH041	Older PWH	A/H1N1	0	160
OPWH041	Older PWH	A/H1N1	28	320
OPWH041	Older PWH	A/H1N1	180	320
OPWH042	Older PWH	A/H1N1	0	40
OPWH042	Older PWH	A/H1N1	28	40
OPWH042	Older PWH	A/H1N1	180	40
OPWH052	Older PWH	A/H1N1	0	20
OPWH052	Older PWH	A/H1N1	28	160
OPWH052	Older PWH	A/H1N1	180	40
OPWH068	Older PWH	A/H1N1	0	160
OPWH068	Older PWH	A/H1N1	28	320
OPWH068	Older PWH	A/H1N1	180	320
OPWH071	Older PWH	A/H1N1	0	80
OPWH071	Older PWH	A/H1N1	28	320
OPWH071	Older PWH	A/H1N1	180	320
OPWH072	Older PWH	A/H1N1	0	160
OPWH072	Older PWH	A/H1N1	28	320
OPWH072	Older PWH	A/H1N1	180	80
OPWH075	Older PWH	A/H1N1	0	320
OPWH075	Older PWH	A/H1N1	28	1280
OPWH075	Older PWH	A/H1N1	180	640
OPWH076	Older PWH	A/H1N1	0	80
OPWH076	Older PWH	A/H1N1	28	320
OPWH076	Older PWH	A/H1N1	180	80
OPWH078	Older PWH	A/H1N1	0	40
OPWH078	Older PWH	A/H1N1	28	1280
OPWH078	Older PWH	A/H1N1	180	320
OPWH079	Older PWH	A/H1N1	0	80
OPWH079	Older PWH	A/H1N1	28	160
OPWH079	Older PWH	A/H1N1	180	80
OPWH082	Older PWH	A/H1N1	0	160
OPWH082	Older PWH	A/H1N1	28	640
OPWH082	Older PWH	A/H1N1	180	640
OPWH096	Older PWH	A/H1N1	0	320
OPWH096	Older PWH	A/H1N1	28	640
OPWH096	Older PWH	A/H1N1	180	320
OPWH100	Older PWH	A/H1N1	0	80
OPWH100	Older PWH	A/H1N1	28	640
OPWH100	Older PWH	A/H1N1	180	160
OPWH168	Older PWH	A/H1N1	0	320
OPWH168	Older PWH	A/H1N1	28	640
OPWH168	Older PWH	A/H1N1	180	160
OPWH169	Older PWH	A/H1N1	0	160
OPWH169	Older PWH	A/H1N1	28	1280
OPWH169	Older PWH	A/H1N1	180	160
OPWH173	Older PWH	A/H1N1	0	160
OPWH173	Older PWH	A/H1N1	28	160
OPWH173	Older PWH	A/H1N1	180	160
OPWH174	Older PWH	A/H1N1	0	640
OPWH174	Older PWH	A/H1N1	28	640
OPWH174	Older PWH	A/H1N1	180	640
OPWH177	Older PWH	A/H1N1	0	40
OPWH177	Older PWH	A/H1N1	28	80
OPWH177	Older PWH	A/H1N1	180	20
OPWH178	Older PWH	A/H1N1	0	80
OPWH178	Older PWH	A/H1N1	28	160
OPWH178	Older PWH	A/H1N1	180	80
OPWH179	Older PWH	A/H1N1	0	20
OPWH179	Older PWH	A/H1N1	28	40
OPWH179	Older PWH	A/H1N1	180	40
OPWH182	Older PWH	A/H1N1	0	320
OPWH182	Older PWH	A/H1N1	28	320
OPWH182	Older PWH	A/H1N1	180	640
OPWH190	Older PWH	A/H1N1	0	320
OPWH190	Older PWH	A/H1N1	28	640
OPWH190	Older PWH	A/H1N1	180	160
OPWH192	Older PWH	A/H1N1	0	320
OPWH192	Older PWH	A/H1N1	28	320
OPWH192	Older PWH	A/H1N1	180	640
OPWH193	Older PWH	A/H1N1	0	80
OPWH193	Older PWH	A/H1N1	28	320
OPWH193	Older PWH	A/H1N1	180	160
OPWH195	Older PWH	A/H1N1	0	80
OPWH195	Older PWH	A/H1N1	28	640
OPWH195	Older PWH	A/H1N1	180	320
OPWH198	Older PWH	A/H1N1	0	40
OPWH198	Older PWH	A/H1N1	28	80
OPWH198	Older PWH	A/H1N1	180	80
OPWH202	Older PWH	A/H1N1	0	80
OPWH202	Older PWH	A/H1N1	28	160
OPWH202	Older PWH	A/H1N1	180	160
OPWH239	Older PWH	A/H1N1	0	40
OPWH239	Older PWH	A/H1N1	28	160
OPWH239	Older PWH	A/H1N1	180	80
OPWH244	Older PWH	A/H1N1	0	80
OPWH244	Older PWH	A/H1N1	28	80
OPWH244	Older PWH	A/H1N1	180	10
OPWH248	Older PWH	A/H1N1	0	80
OPWH248	Older PWH	A/H1N1	28	320
OPWH248	Older PWH	A/H1N1	180	80
OPWH250	Older PWH	A/H1N1	0	320
OPWH250	Older PWH	A/H1N1	28	320
OPWH250	Older PWH	A/H1N1	180	160
OPWH254	Older PWH	A/H1N1	0	160
OPWH254	Older PWH	A/H1N1	28	1280
OPWH254	Older PWH	A/H1N1	180	160
OPWH259	Older PWH	A/H1N1	0	20
OPWH259	Older PWH	A/H1N1	28	40
OPWH259	Older PWH	A/H1N1	180	20
OPWH263	Older PWH	A/H1N1	0	640
OPWH263	Older PWH	A/H1N1	28	640
OPWH263	Older PWH	A/H1N1	180	640
OPWH269	Older PWH	A/H1N1	0	40
OPWH269	Older PWH	A/H1N1	28	80
OPWH269	Older PWH	A/H1N1	180	640
OPWH271	Older PWH	A/H1N1	0	40
OPWH271	Older PWH	A/H1N1	28	320
OPWH271	Older PWH	A/H1N1	180	80
OPWH279	Older PWH	A/H1N1	0	80
OPWH279	Older PWH	A/H1N1	28	160
OPWH279	Older PWH	A/H1N1	180	20
OPWH289	Older PWH	A/H1N1	0	40
OPWH289	Older PWH	A/H1N1	28	1280
OPWH289	Older PWH	A/H1N1	180	320
OPWH001	Older PWH	B/Victoria	0	80
OPWH001	Older PWH	B/Victoria	28	320
OPWH001	Older PWH	B/Victoria	180	80
OPWH014	Older PWH	B/Victoria	0	40
OPWH014	Older PWH	B/Victoria	28	40
OPWH014	Older PWH	B/Victoria	180	40
OPWH029	Older PWH	B/Victoria	0	40
OPWH029	Older PWH	B/Victoria	28	160
OPWH029	Older PWH	B/Victoria	180	80
OPWH030	Older PWH	B/Victoria	0	20
OPWH030	Older PWH	B/Victoria	28	160
OPWH030	Older PWH	B/Victoria	180	160
OPWH036	Older PWH	B/Victoria	0	320
OPWH036	Older PWH	B/Victoria	28	320
OPWH036	Older PWH	B/Victoria	180	320
OPWH037	Older PWH	B/Victoria	0	320
OPWH037	Older PWH	B/Victoria	28	320
OPWH037	Older PWH	B/Victoria	180	160
OPWH041	Older PWH	B/Victoria	0	80
OPWH041	Older PWH	B/Victoria	28	160
OPWH041	Older PWH	B/Victoria	180	160
OPWH042	Older PWH	B/Victoria	0	40
OPWH042	Older PWH	B/Victoria	28	80
OPWH042	Older PWH	B/Victoria	180	320
OPWH052	Older PWH	B/Victoria	0	20
OPWH052	Older PWH	B/Victoria	28	40
OPWH052	Older PWH	B/Victoria	180	40
OPWH068	Older PWH	B/Victoria	0	160
OPWH068	Older PWH	B/Victoria	28	320
OPWH068	Older PWH	B/Victoria	180	320
OPWH071	Older PWH	B/Victoria	0	80
OPWH071	Older PWH	B/Victoria	28	320
OPWH071	Older PWH	B/Victoria	180	160
OPWH072	Older PWH	B/Victoria	0	80
OPWH072	Older PWH	B/Victoria	28	160
OPWH072	Older PWH	B/Victoria	180	160
OPWH075	Older PWH	B/Victoria	0	80
OPWH075	Older PWH	B/Victoria	28	320
OPWH075	Older PWH	B/Victoria	180	320
OPWH076	Older PWH	B/Victoria	0	160
OPWH076	Older PWH	B/Victoria	28	160
OPWH076	Older PWH	B/Victoria	180	80
OPWH078	Older PWH	B/Victoria	0	40
OPWH078	Older PWH	B/Victoria	28	1280
OPWH078	Older PWH	B/Victoria	180	80
OPWH079	Older PWH	B/Victoria	0	40
OPWH079	Older PWH	B/Victoria	28	40
OPWH079	Older PWH	B/Victoria	180	40
OPWH082	Older PWH	B/Victoria	0	160
OPWH082	Older PWH	B/Victoria	28	320
OPWH082	Older PWH	B/Victoria	180	320
OPWH096	Older PWH	B/Victoria	0	40
OPWH096	Older PWH	B/Victoria	28	320
OPWH096	Older PWH	B/Victoria	180	80
OPWH100	Older PWH	B/Victoria	0	320
OPWH100	Older PWH	B/Victoria	28	1280
OPWH100	Older PWH	B/Victoria	180	320
OPWH168	Older PWH	B/Victoria	0	160
OPWH168	Older PWH	B/Victoria	28	1280
OPWH168	Older PWH	B/Victoria	180	320
OPWH169	Older PWH	B/Victoria	0	40
OPWH169	Older PWH	B/Victoria	28	1280
OPWH169	Older PWH	B/Victoria	180	640
OPWH173	Older PWH	B/Victoria	0	40
OPWH173	Older PWH	B/Victoria	28	80
OPWH173	Older PWH	B/Victoria	180	80
OPWH174	Older PWH	B/Victoria	0	160
OPWH174	Older PWH	B/Victoria	28	320
OPWH174	Older PWH	B/Victoria	180	320
OPWH177	Older PWH	B/Victoria	0	20
OPWH177	Older PWH	B/Victoria	28	40
OPWH177	Older PWH	B/Victoria	180	40
OPWH178	Older PWH	B/Victoria	0	20
OPWH178	Older PWH	B/Victoria	28	40
OPWH178	Older PWH	B/Victoria	180	40
OPWH179	Older PWH	B/Victoria	0	20
OPWH179	Older PWH	B/Victoria	28	20
OPWH179	Older PWH	B/Victoria	180	80
OPWH182	Older PWH	B/Victoria	0	80
OPWH182	Older PWH	B/Victoria	28	160
OPWH182	Older PWH	B/Victoria	180	640
OPWH190	Older PWH	B/Victoria	0	80
OPWH190	Older PWH	B/Victoria	28	320
OPWH190	Older PWH	B/Victoria	180	80
OPWH192	Older PWH	B/Victoria	0	80
OPWH192	Older PWH	B/Victoria	28	80
OPWH192	Older PWH	B/Victoria	180	40
OPWH193	Older PWH	B/Victoria	0	40
OPWH193	Older PWH	B/Victoria	28	320
OPWH193	Older PWH	B/Victoria	180	80
OPWH195	Older PWH	B/Victoria	0	80
OPWH195	Older PWH	B/Victoria	28	640
OPWH195	Older PWH	B/Victoria	180	640
OPWH198	Older PWH	B/Victoria	0	40
OPWH198	Older PWH	B/Victoria	28	160
OPWH198	Older PWH	B/Victoria	180	40
OPWH202	Older PWH	B/Victoria	0	80
OPWH202	Older PWH	B/Victoria	28	320
OPWH202	Older PWH	B/Victoria	180	160
OPWH239	Older PWH	B/Victoria	0	20
OPWH239	Older PWH	B/Victoria	28	80
OPWH239	Older PWH	B/Victoria	180	40
OPWH244	Older PWH	B/Victoria	0	80
OPWH244	Older PWH	B/Victoria	28	80
OPWH244	Older PWH	B/Victoria	180	80
OPWH248	Older PWH	B/Victoria	0	80
OPWH248	Older PWH	B/Victoria	28	80
OPWH248	Older PWH	B/Victoria	180	80
OPWH250	Older PWH	B/Victoria	0	40
OPWH250	Older PWH	B/Victoria	28	80
OPWH250	Older PWH	B/Victoria	180	80
OPWH254	Older PWH	B/Victoria	0	20
OPWH254	Older PWH	B/Victoria	28	640
OPWH254	Older PWH	B/Victoria	180	160
OPWH259	Older PWH	B/Victoria	0	160
OPWH259	Older PWH	B/Victoria	28	320
OPWH259	Older PWH	B/Victoria	180	160
OPWH263	Older PWH	B/Victoria	0	160
OPWH263	Older PWH	B/Victoria	28	160
OPWH263	Older PWH	B/Victoria	180	160
OPWH269	Older PWH	B/Victoria	0	40
OPWH269	Older PWH	B/Victoria	28	80
OPWH269	Older PWH	B/Victoria	180	80
OPWH271	Older PWH	B/Victoria	0	40
OPWH271	Older PWH	B/Victoria	28	40
OPWH271	Older PWH	B/Victoria	180	640
OPWH279	Older PWH	B/Victoria	0	80
OPWH279	Older PWH	B/Victoria	28	160
OPWH279	Older PWH	B/Victoria	180	40
OPWH289	Older PWH	B/Victoria	0	40
OPWH289	Older PWH	B/Victoria	28	40
OPWH289	Older PWH	B/Victoria	180	20
OPWH001	Older PWH	B/Yamagata	0	160
OPWH001	Older PWH	B/Yamagata	28	320
OPWH001	Older PWH	B/Yamagata	180	80
OPWH014	Older PWH	B/Yamagata	0	40
OPWH014	Older PWH	B/Yamagata	28	160
OPWH014	Older PWH	B/Yamagata	180	160
OPWH029	Older PWH	B/Yamagata	0	320
OPWH029	Older PWH	B/Yamagata	28	320
OPWH029	Older PWH	B/Yamagata	180	160
OPWH030	Older PWH	B/Yamagata	0	160
OPWH030	Older PWH	B/Yamagata	28	320
OPWH030	Older PWH	B/Yamagata	180	160
OPWH036	Older PWH	B/Yamagata	0	320
OPWH036	Older PWH	B/Yamagata	28	640
OPWH036	Older PWH	B/Yamagata	180	320
OPWH037	Older PWH	B/Yamagata	0	320
OPWH037	Older PWH	B/Yamagata	28	320
OPWH037	Older PWH	B/Yamagata	180	640
OPWH041	Older PWH	B/Yamagata	0	80
OPWH041	Older PWH	B/Yamagata	28	640
OPWH041	Older PWH	B/Yamagata	180	80
OPWH042	Older PWH	B/Yamagata	0	80
OPWH042	Older PWH	B/Yamagata	28	80
OPWH042	Older PWH	B/Yamagata	180	160
OPWH052	Older PWH	B/Yamagata	0	80
OPWH052	Older PWH	B/Yamagata	28	80
OPWH052	Older PWH	B/Yamagata	180	80
OPWH068	Older PWH	B/Yamagata	0	160
OPWH068	Older PWH	B/Yamagata	28	160
OPWH068	Older PWH	B/Yamagata	180	160
OPWH071	Older PWH	B/Yamagata	0	160
OPWH071	Older PWH	B/Yamagata	28	640
OPWH071	Older PWH	B/Yamagata	180	160
OPWH072	Older PWH	B/Yamagata	0	320
OPWH072	Older PWH	B/Yamagata	28	1280
OPWH072	Older PWH	B/Yamagata	180	160
OPWH075	Older PWH	B/Yamagata	0	160
OPWH075	Older PWH	B/Yamagata	28	320
OPWH075	Older PWH	B/Yamagata	180	160
OPWH076	Older PWH	B/Yamagata	0	80
OPWH076	Older PWH	B/Yamagata	28	160
OPWH076	Older PWH	B/Yamagata	180	80
OPWH078	Older PWH	B/Yamagata	0	160
OPWH078	Older PWH	B/Yamagata	28	1280
OPWH078	Older PWH	B/Yamagata	180	160
OPWH079	Older PWH	B/Yamagata	0	80
OPWH079	Older PWH	B/Yamagata	28	80
OPWH079	Older PWH	B/Yamagata	180	40
OPWH082	Older PWH	B/Yamagata	0	160
OPWH082	Older PWH	B/Yamagata	28	160
OPWH082	Older PWH	B/Yamagata	180	160
OPWH096	Older PWH	B/Yamagata	0	160
OPWH096	Older PWH	B/Yamagata	28	320
OPWH096	Older PWH	B/Yamagata	180	160
OPWH100	Older PWH	B/Yamagata	0	160
OPWH100	Older PWH	B/Yamagata	28	1280
OPWH100	Older PWH	B/Yamagata	180	320
OPWH168	Older PWH	B/Yamagata	0	160
OPWH168	Older PWH	B/Yamagata	28	640
OPWH168	Older PWH	B/Yamagata	180	160
OPWH169	Older PWH	B/Yamagata	0	160
OPWH169	Older PWH	B/Yamagata	28	640
OPWH169	Older PWH	B/Yamagata	180	320
OPWH173	Older PWH	B/Yamagata	0	320
OPWH173	Older PWH	B/Yamagata	28	320
OPWH173	Older PWH	B/Yamagata	180	80
OPWH174	Older PWH	B/Yamagata	0	320
OPWH174	Older PWH	B/Yamagata	28	640
OPWH174	Older PWH	B/Yamagata	180	160
OPWH177	Older PWH	B/Yamagata	0	160
OPWH177	Older PWH	B/Yamagata	28	160
OPWH177	Older PWH	B/Yamagata	180	80
OPWH178	Older PWH	B/Yamagata	0	80
OPWH178	Older PWH	B/Yamagata	28	160
OPWH178	Older PWH	B/Yamagata	180	320
OPWH179	Older PWH	B/Yamagata	0	80
OPWH179	Older PWH	B/Yamagata	28	160
OPWH179	Older PWH	B/Yamagata	180	320
OPWH182	Older PWH	B/Yamagata	0	320
OPWH182	Older PWH	B/Yamagata	28	640
OPWH182	Older PWH	B/Yamagata	180	640
OPWH190	Older PWH	B/Yamagata	0	80
OPWH190	Older PWH	B/Yamagata	28	160
OPWH190	Older PWH	B/Yamagata	180	80
OPWH192	Older PWH	B/Yamagata	0	160
OPWH192	Older PWH	B/Yamagata	28	640
OPWH192	Older PWH	B/Yamagata	180	160
OPWH193	Older PWH	B/Yamagata	0	160
OPWH193	Older PWH	B/Yamagata	28	1280
OPWH193	Older PWH	B/Yamagata	180	320
OPWH195	Older PWH	B/Yamagata	0	160
OPWH195	Older PWH	B/Yamagata	28	640
OPWH195	Older PWH	B/Yamagata	180	1280
OPWH198	Older PWH	B/Yamagata	0	40
OPWH198	Older PWH	B/Yamagata	28	320
OPWH198	Older PWH	B/Yamagata	180	80
OPWH202	Older PWH	B/Yamagata	0	80
OPWH202	Older PWH	B/Yamagata	28	320
OPWH202	Older PWH	B/Yamagata	180	320
OPWH239	Older PWH	B/Yamagata	0	40
OPWH239	Older PWH	B/Yamagata	28	80
OPWH239	Older PWH	B/Yamagata	180	80
OPWH244	Older PWH	B/Yamagata	0	80
OPWH244	Older PWH	B/Yamagata	28	80
OPWH244	Older PWH	B/Yamagata	180	80
OPWH248	Older PWH	B/Yamagata	0	40
OPWH248	Older PWH	B/Yamagata	28	40
OPWH248	Older PWH	B/Yamagata	180	80
OPWH250	Older PWH	B/Yamagata	0	40
OPWH250	Older PWH	B/Yamagata	28	80
OPWH250	Older PWH	B/Yamagata	180	40
OPWH254	Older PWH	B/Yamagata	0	40
OPWH254	Older PWH	B/Yamagata	28	160
OPWH254	Older PWH	B/Yamagata	180	80
OPWH259	Older PWH	B/Yamagata	0	40
OPWH259	Older PWH	B/Yamagata	28	80
OPWH259	Older PWH	B/Yamagata	180	40
OPWH263	Older PWH	B/Yamagata	0	80
OPWH263	Older PWH	B/Yamagata	28	160
OPWH263	Older PWH	B/Yamagata	180	320
OPWH269	Older PWH	B/Yamagata	0	40
OPWH269	Older PWH	B/Yamagata	28	80
OPWH269	Older PWH	B/Yamagata	180	80
OPWH271	Older PWH	B/Yamagata	0	40
OPWH271	Older PWH	B/Yamagata	28	40
OPWH271	Older PWH	B/Yamagata	180	640
OPWH279	Older PWH	B/Yamagata	0	80
OPWH279	Older PWH	B/Yamagata	28	160
OPWH279	Older PWH	B/Yamagata	180	80
OPWH289	Older PWH	B/Yamagata	0	40
OPWH289	Older PWH	B/Yamagata	28	160
OPWH289	Older PWH	B/Yamagata	180	20
OPWH001	Older PWH	Whole Vaccine	0	160
OPWH001	Older PWH	Whole Vaccine	28	320
OPWH001	Older PWH	Whole Vaccine	180	160
OPWH014	Older PWH	Whole Vaccine	0	40
OPWH014	Older PWH	Whole Vaccine	28	160
OPWH014	Older PWH	Whole Vaccine	180	160
OPWH029	Older PWH	Whole Vaccine	0	80
OPWH029	Older PWH	Whole Vaccine	28	320
OPWH029	Older PWH	Whole Vaccine	180	160
OPWH030	Older PWH	Whole Vaccine	0	80
OPWH030	Older PWH	Whole Vaccine	28	320
OPWH030	Older PWH	Whole Vaccine	180	160
OPWH036	Older PWH	Whole Vaccine	0	160
OPWH036	Older PWH	Whole Vaccine	28	320
OPWH036	Older PWH	Whole Vaccine	180	320
OPWH037	Older PWH	Whole Vaccine	0	160
OPWH037	Older PWH	Whole Vaccine	28	320
OPWH037	Older PWH	Whole Vaccine	180	640
OPWH041	Older PWH	Whole Vaccine	0	80
OPWH041	Older PWH	Whole Vaccine	28	320
OPWH041	Older PWH	Whole Vaccine	180	80
OPWH042	Older PWH	Whole Vaccine	0	40
OPWH042	Older PWH	Whole Vaccine	28	80
OPWH042	Older PWH	Whole Vaccine	180	80
OPWH052	Older PWH	Whole Vaccine	0	40
OPWH052	Older PWH	Whole Vaccine	28	160
OPWH052	Older PWH	Whole Vaccine	180	40
OPWH068	Older PWH	Whole Vaccine	0	160
OPWH068	Older PWH	Whole Vaccine	28	160
OPWH068	Older PWH	Whole Vaccine	180	160
OPWH071	Older PWH	Whole Vaccine	0	160
OPWH071	Older PWH	Whole Vaccine	28	320
OPWH071	Older PWH	Whole Vaccine	180	160
OPWH072	Older PWH	Whole Vaccine	0	160
OPWH072	Older PWH	Whole Vaccine	28	320
OPWH072	Older PWH	Whole Vaccine	180	80
OPWH075	Older PWH	Whole Vaccine	0	80
OPWH075	Older PWH	Whole Vaccine	28	320
OPWH075	Older PWH	Whole Vaccine	180	160
OPWH076	Older PWH	Whole Vaccine	0	80
OPWH076	Older PWH	Whole Vaccine	28	160
OPWH076	Older PWH	Whole Vaccine	180	80
OPWH078	Older PWH	Whole Vaccine	0	80
OPWH078	Older PWH	Whole Vaccine	28	1280
OPWH078	Older PWH	Whole Vaccine	180	160
OPWH079	Older PWH	Whole Vaccine	0	40
OPWH079	Older PWH	Whole Vaccine	28	80
OPWH079	Older PWH	Whole Vaccine	180	40
OPWH082	Older PWH	Whole Vaccine	0	160
OPWH082	Older PWH	Whole Vaccine	28	320
OPWH082	Older PWH	Whole Vaccine	180	160
OPWH096	Older PWH	Whole Vaccine	0	160
OPWH096	Older PWH	Whole Vaccine	28	320
OPWH096	Older PWH	Whole Vaccine	180	160
OPWH100	Older PWH	Whole Vaccine	0	80
OPWH100	Older PWH	Whole Vaccine	28	640
OPWH100	Older PWH	Whole Vaccine	180	160
OPWH168	Older PWH	Whole Vaccine	0	160
OPWH168	Older PWH	Whole Vaccine	28	640
OPWH168	Older PWH	Whole Vaccine	180	160
OPWH169	Older PWH	Whole Vaccine	0	80
OPWH169	Older PWH	Whole Vaccine	28	640
OPWH169	Older PWH	Whole Vaccine	180	320
OPWH173	Older PWH	Whole Vaccine	0	80
OPWH173	Older PWH	Whole Vaccine	28	160
OPWH173	Older PWH	Whole Vaccine	180	80
OPWH174	Older PWH	Whole Vaccine	0	320
OPWH174	Older PWH	Whole Vaccine	28	640
OPWH174	Older PWH	Whole Vaccine	180	320
OPWH177	Older PWH	Whole Vaccine	0	80
OPWH177	Older PWH	Whole Vaccine	28	80
OPWH177	Older PWH	Whole Vaccine	180	160
OPWH178	Older PWH	Whole Vaccine	0	40
OPWH178	Older PWH	Whole Vaccine	28	160
OPWH178	Older PWH	Whole Vaccine	180	160
OPWH179	Older PWH	Whole Vaccine	0	40
OPWH179	Older PWH	Whole Vaccine	28	80
OPWH179	Older PWH	Whole Vaccine	180	320
OPWH182	Older PWH	Whole Vaccine	0	160
OPWH182	Older PWH	Whole Vaccine	28	320
OPWH182	Older PWH	Whole Vaccine	180	320
OPWH190	Older PWH	Whole Vaccine	0	160
OPWH190	Older PWH	Whole Vaccine	28	160
OPWH190	Older PWH	Whole Vaccine	180	160
OPWH192	Older PWH	Whole Vaccine	0	160
OPWH192	Older PWH	Whole Vaccine	28	320
OPWH192	Older PWH	Whole Vaccine	180	320
OPWH193	Older PWH	Whole Vaccine	0	80
OPWH193	Older PWH	Whole Vaccine	28	320
OPWH193	Older PWH	Whole Vaccine	180	160
OPWH195	Older PWH	Whole Vaccine	0	160
OPWH195	Older PWH	Whole Vaccine	28	640
OPWH195	Older PWH	Whole Vaccine	180	640
OPWH198	Older PWH	Whole Vaccine	0	40
OPWH198	Older PWH	Whole Vaccine	28	160
OPWH198	Older PWH	Whole Vaccine	180	80
OPWH202	Older PWH	Whole Vaccine	0	80
OPWH202	Older PWH	Whole Vaccine	28	160
OPWH202	Older PWH	Whole Vaccine	180	160
OPWH239	Older PWH	Whole Vaccine	0	80
OPWH239	Older PWH	Whole Vaccine	28	160
OPWH239	Older PWH	Whole Vaccine	180	160
OPWH244	Older PWH	Whole Vaccine	0	20
OPWH244	Older PWH	Whole Vaccine	28	40
OPWH244	Older PWH	Whole Vaccine	180	320
OPWH248	Older PWH	Whole Vaccine	0	40
OPWH248	Older PWH	Whole Vaccine	28	40
OPWH248	Older PWH	Whole Vaccine	180	160
OPWH250	Older PWH	Whole Vaccine	0	40
OPWH250	Older PWH	Whole Vaccine	28	40
OPWH250	Older PWH	Whole Vaccine	180	320
OPWH254	Older PWH	Whole Vaccine	0	80
OPWH254	Older PWH	Whole Vaccine	28	80
OPWH254	Older PWH	Whole Vaccine	180	320
OPWH259	Older PWH	Whole Vaccine	0	160
OPWH259	Older PWH	Whole Vaccine	28	160
OPWH259	Older PWH	Whole Vaccine	180	80
OPWH263	Older PWH	Whole Vaccine	0	80
OPWH263	Older PWH	Whole Vaccine	28	80
OPWH263	Older PWH	Whole Vaccine	180	320
OPWH269	Older PWH	Whole Vaccine	0	160
OPWH269	Older PWH	Whole Vaccine	28	160
OPWH269	Older PWH	Whole Vaccine	180	80
OPWH271	Older PWH	Whole Vaccine	0	160
OPWH271	Older PWH	Whole Vaccine	28	160
OPWH271	Older PWH	Whole Vaccine	180	160
OPWH279	Older PWH	Whole Vaccine	0	320
OPWH279	Older PWH	Whole Vaccine	28	320
OPWH279	Older PWH	Whole Vaccine	180	320
OPWH289	Older PWH	Whole Vaccine	0	160
OPWH289	Older PWH	Whole Vaccine	28	40
OPWH289	Older PWH	Whole Vaccine	180	20
OPWoH003	Older PWoH	A/H1N1	0	80
OPWoH003	Older PWoH	A/H1N1	28	320
OPWoH003	Older PWoH	A/H1N1	180	80
OPWoH005	Older PWoH	A/H1N1	0	40
OPWoH005	Older PWoH	A/H1N1	28	1280
OPWoH005	Older PWoH	A/H1N1	180	640
OPWoH038	Older PWoH	A/H1N1	0	80
OPWoH038	Older PWoH	A/H1N1	28	640
OPWoH038	Older PWoH	A/H1N1	180	160
OPWoH060	Older PWoH	A/H1N1	0	40
OPWoH060	Older PWoH	A/H1N1	28	80
OPWoH060	Older PWoH	A/H1N1	180	20
OPWoH064	Older PWoH	A/H1N1	0	40
OPWoH064	Older PWoH	A/H1N1	28	160
OPWoH064	Older PWoH	A/H1N1	180	160
OPWoH073	Older PWoH	A/H1N1	0	160
OPWoH073	Older PWoH	A/H1N1	28	640
OPWoH073	Older PWoH	A/H1N1	180	80
OPWoH080	Older PWoH	A/H1N1	0	80
OPWoH080	Older PWoH	A/H1N1	28	320
OPWoH080	Older PWoH	A/H1N1	180	320
OPWoH170	Older PWoH	A/H1N1	0	160
OPWoH170	Older PWoH	A/H1N1	28	320
OPWoH170	Older PWoH	A/H1N1	180	160
OPWoH171	Older PWoH	A/H1N1	0	80
OPWoH171	Older PWoH	A/H1N1	28	320
OPWoH171	Older PWoH	A/H1N1	180	40
OPWoH194	Older PWoH	A/H1N1	0	160
OPWoH194	Older PWoH	A/H1N1	28	640
OPWoH194	Older PWoH	A/H1N1	180	320
OPWoH199	Older PWoH	A/H1N1	0	1280
OPWoH199	Older PWoH	A/H1N1	28	1280
OPWoH199	Older PWoH	A/H1N1	180	1280
OPWoH200	Older PWoH	A/H1N1	0	80
OPWoH200	Older PWoH	A/H1N1	28	320
OPWoH200	Older PWoH	A/H1N1	180	80
OPWoH201	Older PWoH	A/H1N1	0	80
OPWoH201	Older PWoH	A/H1N1	28	1280
OPWoH201	Older PWoH	A/H1N1	180	320
OPWoH207	Older PWoH	A/H1N1	0	160
OPWoH207	Older PWoH	A/H1N1	28	1280
OPWoH207	Older PWoH	A/H1N1	180	320
OPWoH256	Older PWoH	A/H1N1	0	160
OPWoH256	Older PWoH	A/H1N1	28	160
OPWoH256	Older PWoH	A/H1N1	180	160
OPWoH258	Older PWoH	A/H1N1	0	40
OPWoH258	Older PWoH	A/H1N1	28	1280
OPWoH258	Older PWoH	A/H1N1	180	320
OPWoH262	Older PWoH	A/H1N1	0	640
OPWoH262	Older PWoH	A/H1N1	28	640
OPWoH262	Older PWoH	A/H1N1	180	640
OPWoH266	Older PWoH	A/H1N1	0	40
OPWoH266	Older PWoH	A/H1N1	28	40
OPWoH266	Older PWoH	A/H1N1	180	20
OPWoH267	Older PWoH	A/H1N1	0	80
OPWoH267	Older PWoH	A/H1N1	28	160
OPWoH267	Older PWoH	A/H1N1	180	80
OPWoH274	Older PWoH	A/H1N1	0	80
OPWoH274	Older PWoH	A/H1N1	28	160
OPWoH274	Older PWoH	A/H1N1	180	160
OPWoH286	Older PWoH	A/H1N1	0	80
OPWoH286	Older PWoH	A/H1N1	28	160
OPWoH286	Older PWoH	A/H1N1	180	160
OPWoH288	Older PWoH	A/H1N1	0	80
OPWoH288	Older PWoH	A/H1N1	28	320
OPWoH288	Older PWoH	A/H1N1	180	80
OPWoH003	Older PWoH	B/Victoria	0	40
OPWoH003	Older PWoH	B/Victoria	28	80
OPWoH003	Older PWoH	B/Victoria	180	80
OPWoH005	Older PWoH	B/Victoria	0	20
OPWoH005	Older PWoH	B/Victoria	28	640
OPWoH005	Older PWoH	B/Victoria	180	320
OPWoH038	Older PWoH	B/Victoria	0	80
OPWoH038	Older PWoH	B/Victoria	28	320
OPWoH038	Older PWoH	B/Victoria	180	80
OPWoH060	Older PWoH	B/Victoria	0	40
OPWoH060	Older PWoH	B/Victoria	28	80
OPWoH060	Older PWoH	B/Victoria	180	80
OPWoH064	Older PWoH	B/Victoria	0	40
OPWoH064	Older PWoH	B/Victoria	28	320
OPWoH064	Older PWoH	B/Victoria	180	160
OPWoH073	Older PWoH	B/Victoria	0	40
OPWoH073	Older PWoH	B/Victoria	28	80
OPWoH073	Older PWoH	B/Victoria	180	40
OPWoH080	Older PWoH	B/Victoria	0	40
OPWoH080	Older PWoH	B/Victoria	28	160
OPWoH080	Older PWoH	B/Victoria	180	80
OPWoH170	Older PWoH	B/Victoria	0	20
OPWoH170	Older PWoH	B/Victoria	28	80
OPWoH170	Older PWoH	B/Victoria	180	40
OPWoH171	Older PWoH	B/Victoria	0	80
OPWoH171	Older PWoH	B/Victoria	28	160
OPWoH171	Older PWoH	B/Victoria	180	160
OPWoH194	Older PWoH	B/Victoria	0	160
OPWoH194	Older PWoH	B/Victoria	28	640
OPWoH194	Older PWoH	B/Victoria	180	640
OPWoH199	Older PWoH	B/Victoria	0	160
OPWoH199	Older PWoH	B/Victoria	28	320
OPWoH199	Older PWoH	B/Victoria	180	160
OPWoH200	Older PWoH	B/Victoria	0	80
OPWoH200	Older PWoH	B/Victoria	28	160
OPWoH200	Older PWoH	B/Victoria	180	160
OPWoH201	Older PWoH	B/Victoria	0	80
OPWoH201	Older PWoH	B/Victoria	28	320
OPWoH201	Older PWoH	B/Victoria	180	320
OPWoH207	Older PWoH	B/Victoria	0	160
OPWoH207	Older PWoH	B/Victoria	28	1280
OPWoH207	Older PWoH	B/Victoria	180	160
OPWoH256	Older PWoH	B/Victoria	0	80
OPWoH256	Older PWoH	B/Victoria	28	80
OPWoH256	Older PWoH	B/Victoria	180	40
OPWoH258	Older PWoH	B/Victoria	0	40
OPWoH258	Older PWoH	B/Victoria	28	160
OPWoH258	Older PWoH	B/Victoria	180	80
OPWoH262	Older PWoH	B/Victoria	0	40
OPWoH262	Older PWoH	B/Victoria	28	160
OPWoH262	Older PWoH	B/Victoria	180	80
OPWoH266	Older PWoH	B/Victoria	0	640
OPWoH266	Older PWoH	B/Victoria	28	1280
OPWoH266	Older PWoH	B/Victoria	180	320
OPWoH267	Older PWoH	B/Victoria	0	160
OPWoH267	Older PWoH	B/Victoria	28	160
OPWoH267	Older PWoH	B/Victoria	180	320
OPWoH274	Older PWoH	B/Victoria	0	160
OPWoH274	Older PWoH	B/Victoria	28	320
OPWoH274	Older PWoH	B/Victoria	180	20
OPWoH286	Older PWoH	B/Victoria	0	20
OPWoH286	Older PWoH	B/Victoria	28	80
OPWoH286	Older PWoH	B/Victoria	180	40
OPWoH288	Older PWoH	B/Victoria	0	80
OPWoH288	Older PWoH	B/Victoria	28	160
OPWoH288	Older PWoH	B/Victoria	180	40
OPWoH003	Older PWoH	B/Yamagata	0	40
OPWoH003	Older PWoH	B/Yamagata	28	80
OPWoH003	Older PWoH	B/Yamagata	180	40
OPWoH005	Older PWoH	B/Yamagata	0	40
OPWoH005	Older PWoH	B/Yamagata	28	1280
OPWoH005	Older PWoH	B/Yamagata	180	320
OPWoH038	Older PWoH	B/Yamagata	0	80
OPWoH038	Older PWoH	B/Yamagata	28	640
OPWoH038	Older PWoH	B/Yamagata	180	160
OPWoH060	Older PWoH	B/Yamagata	0	40
OPWoH060	Older PWoH	B/Yamagata	28	80
OPWoH060	Older PWoH	B/Yamagata	180	40
OPWoH064	Older PWoH	B/Yamagata	0	80
OPWoH064	Older PWoH	B/Yamagata	28	320
OPWoH064	Older PWoH	B/Yamagata	180	160
OPWoH073	Older PWoH	B/Yamagata	0	40
OPWoH073	Older PWoH	B/Yamagata	28	80
OPWoH073	Older PWoH	B/Yamagata	180	40
OPWoH080	Older PWoH	B/Yamagata	0	40
OPWoH080	Older PWoH	B/Yamagata	28	160
OPWoH080	Older PWoH	B/Yamagata	180	80
OPWoH170	Older PWoH	B/Yamagata	0	160
OPWoH170	Older PWoH	B/Yamagata	28	160
OPWoH170	Older PWoH	B/Yamagata	180	320
OPWoH171	Older PWoH	B/Yamagata	0	160
OPWoH171	Older PWoH	B/Yamagata	28	320
OPWoH171	Older PWoH	B/Yamagata	180	320
OPWoH194	Older PWoH	B/Yamagata	0	640
OPWoH194	Older PWoH	B/Yamagata	28	640
OPWoH194	Older PWoH	B/Yamagata	180	1280
OPWoH199	Older PWoH	B/Yamagata	0	160
OPWoH199	Older PWoH	B/Yamagata	28	640
OPWoH199	Older PWoH	B/Yamagata	180	320
OPWoH200	Older PWoH	B/Yamagata	0	160
OPWoH200	Older PWoH	B/Yamagata	28	320
OPWoH200	Older PWoH	B/Yamagata	180	320
OPWoH201	Older PWoH	B/Yamagata	0	160
OPWoH201	Older PWoH	B/Yamagata	28	640
OPWoH201	Older PWoH	B/Yamagata	180	160
OPWoH207	Older PWoH	B/Yamagata	0	320
OPWoH207	Older PWoH	B/Yamagata	28	1280
OPWoH207	Older PWoH	B/Yamagata	180	320
OPWoH256	Older PWoH	B/Yamagata	0	40
OPWoH256	Older PWoH	B/Yamagata	28	80
OPWoH256	Older PWoH	B/Yamagata	180	80
OPWoH258	Older PWoH	B/Yamagata	0	160
OPWoH258	Older PWoH	B/Yamagata	28	160
OPWoH258	Older PWoH	B/Yamagata	180	1280
OPWoH262	Older PWoH	B/Yamagata	0	20
OPWoH262	Older PWoH	B/Yamagata	28	80
OPWoH262	Older PWoH	B/Yamagata	180	20
OPWoH266	Older PWoH	B/Yamagata	0	40
OPWoH266	Older PWoH	B/Yamagata	28	40
OPWoH266	Older PWoH	B/Yamagata	180	40
OPWoH267	Older PWoH	B/Yamagata	0	20
OPWoH267	Older PWoH	B/Yamagata	28	80
OPWoH267	Older PWoH	B/Yamagata	180	40
OPWoH274	Older PWoH	B/Yamagata	0	160
OPWoH274	Older PWoH	B/Yamagata	28	160
OPWoH274	Older PWoH	B/Yamagata	180	40
OPWoH286	Older PWoH	B/Yamagata	0	160
OPWoH286	Older PWoH	B/Yamagata	28	320
OPWoH286	Older PWoH	B/Yamagata	180	160
OPWoH288	Older PWoH	B/Yamagata	0	40
OPWoH288	Older PWoH	B/Yamagata	28	40
OPWoH288	Older PWoH	B/Yamagata	180	10
OPWoH003	Older PWoH	Whole Vaccine	0	80
OPWoH003	Older PWoH	Whole Vaccine	28	80
OPWoH003	Older PWoH	Whole Vaccine	180	80
OPWoH005	Older PWoH	Whole Vaccine	0	80
OPWoH005	Older PWoH	Whole Vaccine	28	640
OPWoH005	Older PWoH	Whole Vaccine	180	320
OPWoH038	Older PWoH	Whole Vaccine	0	40
OPWoH038	Older PWoH	Whole Vaccine	28	320
OPWoH038	Older PWoH	Whole Vaccine	180	160
OPWoH060	Older PWoH	Whole Vaccine	0	40
OPWoH060	Older PWoH	Whole Vaccine	28	80
OPWoH060	Older PWoH	Whole Vaccine	180	40
OPWoH064	Older PWoH	Whole Vaccine	0	40
OPWoH064	Older PWoH	Whole Vaccine	28	160
OPWoH064	Older PWoH	Whole Vaccine	180	160
OPWoH073	Older PWoH	Whole Vaccine	0	40
OPWoH073	Older PWoH	Whole Vaccine	28	160
OPWoH073	Older PWoH	Whole Vaccine	180	40
OPWoH080	Older PWoH	Whole Vaccine	0	40
OPWoH080	Older PWoH	Whole Vaccine	28	160
OPWoH080	Older PWoH	Whole Vaccine	180	80
OPWoH170	Older PWoH	Whole Vaccine	0	160
OPWoH170	Older PWoH	Whole Vaccine	28	320
OPWoH170	Older PWoH	Whole Vaccine	180	160
OPWoH171	Older PWoH	Whole Vaccine	0	80
OPWoH171	Older PWoH	Whole Vaccine	28	160
OPWoH171	Older PWoH	Whole Vaccine	180	80
OPWoH194	Older PWoH	Whole Vaccine	0	160
OPWoH194	Older PWoH	Whole Vaccine	28	640
OPWoH194	Older PWoH	Whole Vaccine	180	320
OPWoH199	Older PWoH	Whole Vaccine	0	320
OPWoH199	Older PWoH	Whole Vaccine	28	320
OPWoH199	Older PWoH	Whole Vaccine	180	320
OPWoH200	Older PWoH	Whole Vaccine	0	80
OPWoH200	Older PWoH	Whole Vaccine	28	160
OPWoH200	Older PWoH	Whole Vaccine	180	80
OPWoH201	Older PWoH	Whole Vaccine	0	80
OPWoH201	Older PWoH	Whole Vaccine	28	640
OPWoH201	Older PWoH	Whole Vaccine	180	320
OPWoH207	Older PWoH	Whole Vaccine	0	160
OPWoH207	Older PWoH	Whole Vaccine	28	640
OPWoH207	Older PWoH	Whole Vaccine	180	320
OPWoH256	Older PWoH	Whole Vaccine	0	320
OPWoH256	Older PWoH	Whole Vaccine	28	320
OPWoH256	Older PWoH	Whole Vaccine	180	320
OPWoH258	Older PWoH	Whole Vaccine	0	40
OPWoH258	Older PWoH	Whole Vaccine	28	40
OPWoH258	Older PWoH	Whole Vaccine	180	320
OPWoH262	Older PWoH	Whole Vaccine	0	80
OPWoH262	Older PWoH	Whole Vaccine	28	640
OPWoH262	Older PWoH	Whole Vaccine	180	320
OPWoH266	Older PWoH	Whole Vaccine	0	640
OPWoH266	Older PWoH	Whole Vaccine	28	640
OPWoH266	Older PWoH	Whole Vaccine	180	320
OPWoH267	Older PWoH	Whole Vaccine	0	320
OPWoH267	Older PWoH	Whole Vaccine	28	320
OPWoH267	Older PWoH	Whole Vaccine	180	640
OPWoH274	Older PWoH	Whole Vaccine	0	320
OPWoH274	Older PWoH	Whole Vaccine	28	320
OPWoH274	Older PWoH	Whole Vaccine	180	320
OPWoH286	Older PWoH	Whole Vaccine	0	320
OPWoH286	Older PWoH	Whole Vaccine	28	320
OPWoH286	Older PWoH	Whole Vaccine	180	320
OPWoH288	Older PWoH	Whole Vaccine	0	640
OPWoH288	Older PWoH	Whole Vaccine	28	640
OPWoH288	Older PWoH	Whole Vaccine	180	320
YPWH004	Young PWH	A/H1N1	0	40
YPWH004	Young PWH	A/H1N1	28	320
YPWH004	Young PWH	A/H1N1	180	160
YPWH011	Young PWH	A/H1N1	0	80
YPWH011	Young PWH	A/H1N1	28	160
YPWH011	Young PWH	A/H1N1	180	160
YPWH016	Young PWH	A/H1N1	0	160
YPWH016	Young PWH	A/H1N1	28	320
YPWH016	Young PWH	A/H1N1	180	160
YPWH055	Young PWH	A/H1N1	0	160
YPWH055	Young PWH	A/H1N1	28	640
YPWH055	Young PWH	A/H1N1	180	160
YPWH065	Young PWH	A/H1N1	0	40
YPWH065	Young PWH	A/H1N1	28	640
YPWH065	Young PWH	A/H1N1	180	80
YPWH155	Young PWH	A/H1N1	0	320
YPWH155	Young PWH	A/H1N1	28	320
YPWH155	Young PWH	A/H1N1	180	320
YPWH156	Young PWH	A/H1N1	0	80
YPWH156	Young PWH	A/H1N1	28	640
YPWH156	Young PWH	A/H1N1	180	160
YPWH157	Young PWH	A/H1N1	0	160
YPWH157	Young PWH	A/H1N1	28	640
YPWH157	Young PWH	A/H1N1	180	160
YPWH159	Young PWH	A/H1N1	0	320
YPWH159	Young PWH	A/H1N1	28	640
YPWH159	Young PWH	A/H1N1	180	640
YPWH160	Young PWH	A/H1N1	0	80
YPWH160	Young PWH	A/H1N1	28	320
YPWH160	Young PWH	A/H1N1	180	80
YPWH161	Young PWH	A/H1N1	0	320
YPWH161	Young PWH	A/H1N1	28	320
YPWH161	Young PWH	A/H1N1	180	320
YPWH175	Young PWH	A/H1N1	0	80
YPWH175	Young PWH	A/H1N1	28	320
YPWH175	Young PWH	A/H1N1	180	160
YPWH181	Young PWH	A/H1N1	0	80
YPWH181	Young PWH	A/H1N1	28	160
YPWH181	Young PWH	A/H1N1	180	80
YPWH208	Young PWH	A/H1N1	0	160
YPWH208	Young PWH	A/H1N1	28	320
YPWH208	Young PWH	A/H1N1	180	160
YPWH246	Young PWH	A/H1N1	0	20
YPWH246	Young PWH	A/H1N1	28	160
YPWH246	Young PWH	A/H1N1	180	80
YPWH251	Young PWH	A/H1N1	0	80
YPWH251	Young PWH	A/H1N1	28	160
YPWH251	Young PWH	A/H1N1	180	80
YPWH284	Young PWH	A/H1N1	0	80
YPWH284	Young PWH	A/H1N1	28	160
YPWH284	Young PWH	A/H1N1	180	80
YPWH290	Young PWH	A/H1N1	0	160
YPWH290	Young PWH	A/H1N1	28	320
YPWH290	Young PWH	A/H1N1	180	160
YPWH004	Young PWH	B/Victoria	0	20
YPWH004	Young PWH	B/Victoria	28	640
YPWH004	Young PWH	B/Victoria	180	640
YPWH011	Young PWH	B/Victoria	0	20
YPWH011	Young PWH	B/Victoria	28	40
YPWH011	Young PWH	B/Victoria	180	40
YPWH016	Young PWH	B/Victoria	0	20
YPWH016	Young PWH	B/Victoria	28	80
YPWH016	Young PWH	B/Victoria	180	80
YPWH055	Young PWH	B/Victoria	0	80
YPWH055	Young PWH	B/Victoria	28	80
YPWH055	Young PWH	B/Victoria	180	80
YPWH065	Young PWH	B/Victoria	0	40
YPWH065	Young PWH	B/Victoria	28	40
YPWH065	Young PWH	B/Victoria	180	40
YPWH155	Young PWH	B/Victoria	0	80
YPWH155	Young PWH	B/Victoria	28	320
YPWH155	Young PWH	B/Victoria	180	160
YPWH156	Young PWH	B/Victoria	0	80
YPWH156	Young PWH	B/Victoria	28	160
YPWH156	Young PWH	B/Victoria	180	80
YPWH157	Young PWH	B/Victoria	0	40
YPWH157	Young PWH	B/Victoria	28	40
YPWH157	Young PWH	B/Victoria	180	20
YPWH159	Young PWH	B/Victoria	0	80
YPWH159	Young PWH	B/Victoria	28	160
YPWH159	Young PWH	B/Victoria	180	40
YPWH160	Young PWH	B/Victoria	0	40
YPWH160	Young PWH	B/Victoria	28	640
YPWH160	Young PWH	B/Victoria	180	20
YPWH161	Young PWH	B/Victoria	0	40
YPWH161	Young PWH	B/Victoria	28	160
YPWH161	Young PWH	B/Victoria	180	20
YPWH175	Young PWH	B/Victoria	0	20
YPWH175	Young PWH	B/Victoria	28	40
YPWH175	Young PWH	B/Victoria	180	40
YPWH181	Young PWH	B/Victoria	0	80
YPWH181	Young PWH	B/Victoria	28	80
YPWH181	Young PWH	B/Victoria	180	20
YPWH208	Young PWH	B/Victoria	0	20
YPWH208	Young PWH	B/Victoria	28	80
YPWH208	Young PWH	B/Victoria	180	20
YPWH246	Young PWH	B/Victoria	0	20
YPWH246	Young PWH	B/Victoria	28	80
YPWH246	Young PWH	B/Victoria	180	20
YPWH251	Young PWH	B/Victoria	0	20
YPWH251	Young PWH	B/Victoria	28	20
YPWH251	Young PWH	B/Victoria	180	20
YPWH284	Young PWH	B/Victoria	0	160
YPWH284	Young PWH	B/Victoria	28	160
YPWH284	Young PWH	B/Victoria	180	160
YPWH290	Young PWH	B/Victoria	0	160
YPWH290	Young PWH	B/Victoria	28	320
YPWH290	Young PWH	B/Victoria	180	160
YPWH004	Young PWH	B/Yamagata	0	20
YPWH004	Young PWH	B/Yamagata	28	1280
YPWH004	Young PWH	B/Yamagata	180	320
YPWH011	Young PWH	B/Yamagata	0	160
YPWH011	Young PWH	B/Yamagata	28	160
YPWH011	Young PWH	B/Yamagata	180	160
YPWH016	Young PWH	B/Yamagata	0	80
YPWH016	Young PWH	B/Yamagata	28	160
YPWH016	Young PWH	B/Yamagata	180	160
YPWH055	Young PWH	B/Yamagata	0	320
YPWH055	Young PWH	B/Yamagata	28	640
YPWH055	Young PWH	B/Yamagata	180	160
YPWH065	Young PWH	B/Yamagata	0	160
YPWH065	Young PWH	B/Yamagata	28	320
YPWH065	Young PWH	B/Yamagata	180	160
YPWH155	Young PWH	B/Yamagata	0	320
YPWH155	Young PWH	B/Yamagata	28	320
YPWH155	Young PWH	B/Yamagata	180	640
YPWH156	Young PWH	B/Yamagata	0	320
YPWH156	Young PWH	B/Yamagata	28	640
YPWH156	Young PWH	B/Yamagata	180	160
YPWH157	Young PWH	B/Yamagata	0	80
YPWH157	Young PWH	B/Yamagata	28	160
YPWH157	Young PWH	B/Yamagata	180	40
YPWH159	Young PWH	B/Yamagata	0	320
YPWH159	Young PWH	B/Yamagata	28	320
YPWH159	Young PWH	B/Yamagata	180	320
YPWH160	Young PWH	B/Yamagata	0	80
YPWH160	Young PWH	B/Yamagata	28	160
YPWH160	Young PWH	B/Yamagata	180	160
YPWH161	Young PWH	B/Yamagata	0	160
YPWH161	Young PWH	B/Yamagata	28	160
YPWH161	Young PWH	B/Yamagata	180	80
YPWH175	Young PWH	B/Yamagata	0	160
YPWH175	Young PWH	B/Yamagata	28	320
YPWH175	Young PWH	B/Yamagata	180	320
YPWH181	Young PWH	B/Yamagata	0	320
YPWH181	Young PWH	B/Yamagata	28	320
YPWH181	Young PWH	B/Yamagata	180	320
YPWH208	Young PWH	B/Yamagata	0	320
YPWH208	Young PWH	B/Yamagata	28	320
YPWH208	Young PWH	B/Yamagata	180	320
YPWH246	Young PWH	B/Yamagata	0	40
YPWH246	Young PWH	B/Yamagata	28	40
YPWH246	Young PWH	B/Yamagata	180	40
YPWH251	Young PWH	B/Yamagata	0	20
YPWH251	Young PWH	B/Yamagata	28	40
YPWH251	Young PWH	B/Yamagata	180	40
YPWH284	Young PWH	B/Yamagata	0	160
YPWH284	Young PWH	B/Yamagata	28	160
YPWH284	Young PWH	B/Yamagata	180	160
YPWH290	Young PWH	B/Yamagata	0	40
YPWH290	Young PWH	B/Yamagata	28	320
YPWH290	Young PWH	B/Yamagata	180	40
YPWH004	Young PWH	Whole Vaccine	0	20
YPWH004	Young PWH	Whole Vaccine	28	640
YPWH004	Young PWH	Whole Vaccine	180	320
YPWH011	Young PWH	Whole Vaccine	0	80
YPWH011	Young PWH	Whole Vaccine	28	160
YPWH011	Young PWH	Whole Vaccine	180	80
YPWH016	Young PWH	Whole Vaccine	0	80
YPWH016	Young PWH	Whole Vaccine	28	160
YPWH016	Young PWH	Whole Vaccine	180	80
YPWH055	Young PWH	Whole Vaccine	0	160
YPWH055	Young PWH	Whole Vaccine	28	320
YPWH055	Young PWH	Whole Vaccine	180	160
YPWH065	Young PWH	Whole Vaccine	0	80
YPWH065	Young PWH	Whole Vaccine	28	320
YPWH065	Young PWH	Whole Vaccine	180	80
YPWH155	Young PWH	Whole Vaccine	0	160
YPWH155	Young PWH	Whole Vaccine	28	320
YPWH155	Young PWH	Whole Vaccine	180	160
YPWH156	Young PWH	Whole Vaccine	0	80
YPWH156	Young PWH	Whole Vaccine	28	320
YPWH156	Young PWH	Whole Vaccine	180	80
YPWH157	Young PWH	Whole Vaccine	0	80
YPWH157	Young PWH	Whole Vaccine	28	160
YPWH157	Young PWH	Whole Vaccine	180	80
YPWH159	Young PWH	Whole Vaccine	0	160
YPWH159	Young PWH	Whole Vaccine	28	320
YPWH159	Young PWH	Whole Vaccine	180	160
YPWH160	Young PWH	Whole Vaccine	0	80
YPWH160	Young PWH	Whole Vaccine	28	320
YPWH160	Young PWH	Whole Vaccine	180	80
YPWH161	Young PWH	Whole Vaccine	0	160
YPWH161	Young PWH	Whole Vaccine	28	320
YPWH161	Young PWH	Whole Vaccine	180	160
YPWH175	Young PWH	Whole Vaccine	0	80
YPWH175	Young PWH	Whole Vaccine	28	160
YPWH175	Young PWH	Whole Vaccine	180	320
YPWH181	Young PWH	Whole Vaccine	0	160
YPWH181	Young PWH	Whole Vaccine	28	160
YPWH181	Young PWH	Whole Vaccine	180	80
YPWH208	Young PWH	Whole Vaccine	0	160
YPWH208	Young PWH	Whole Vaccine	28	160
YPWH208	Young PWH	Whole Vaccine	180	160
YPWH246	Young PWH	Whole Vaccine	0	10
YPWH246	Young PWH	Whole Vaccine	28	10
YPWH246	Young PWH	Whole Vaccine	180	80
YPWH251	Young PWH	Whole Vaccine	0	320
YPWH251	Young PWH	Whole Vaccine	28	320
YPWH251	Young PWH	Whole Vaccine	180	320
YPWH284	Young PWH	Whole Vaccine	0	320
YPWH284	Young PWH	Whole Vaccine	28	320
YPWH284	Young PWH	Whole Vaccine	180	40
YPWH290	Young PWH	Whole Vaccine	0	320
YPWH290	Young PWH	Whole Vaccine	28	320
YPWH290	Young PWH	Whole Vaccine	180	160
YPWoH012	Young PWoH	A/H1N1	0	160
YPWoH012	Young PWoH	A/H1N1	28	160
YPWoH012	Young PWoH	A/H1N1	180	160
YPWoH035	Young PWoH	A/H1N1	0	20
YPWoH035	Young PWoH	A/H1N1	28	320
YPWoH035	Young PWoH	A/H1N1	180	320
YPWoH040	Young PWoH	A/H1N1	0	80
YPWoH040	Young PWoH	A/H1N1	28	80
YPWoH040	Young PWoH	A/H1N1	180	80
YPWoH041	Young PWoH	A/H1N1	0	160
YPWoH041	Young PWoH	A/H1N1	28	640
YPWoH041	Young PWoH	A/H1N1	180	320
YPWoH042	Young PWoH	A/H1N1	0	160
YPWoH042	Young PWoH	A/H1N1	28	640
YPWoH042	Young PWoH	A/H1N1	180	640
YPWoH043	Young PWoH	A/H1N1	0	40
YPWoH043	Young PWoH	A/H1N1	28	160
YPWoH043	Young PWoH	A/H1N1	180	80
YPWoH044	Young PWoH	A/H1N1	0	640
YPWoH044	Young PWoH	A/H1N1	28	1280
YPWoH044	Young PWoH	A/H1N1	180	640
YPWoH045	Young PWoH	A/H1N1	0	80
YPWoH045	Young PWoH	A/H1N1	28	640
YPWoH045	Young PWoH	A/H1N1	180	80
YPWoH046	Young PWoH	A/H1N1	0	320
YPWoH046	Young PWoH	A/H1N1	28	320
YPWoH046	Young PWoH	A/H1N1	180	320
YPWoH047	Young PWoH	A/H1N1	0	80
YPWoH047	Young PWoH	A/H1N1	28	160
YPWoH047	Young PWoH	A/H1N1	180	80
YPWoH049	Young PWoH	A/H1N1	0	80
YPWoH049	Young PWoH	A/H1N1	28	320
YPWoH049	Young PWoH	A/H1N1	180	160
YPWoH050	Young PWoH	A/H1N1	0	160
YPWoH050	Young PWoH	A/H1N1	28	160
YPWoH050	Young PWoH	A/H1N1	180	160
YPWoH053	Young PWoH	A/H1N1	0	160
YPWoH053	Young PWoH	A/H1N1	28	1280
YPWoH053	Young PWoH	A/H1N1	180	640
YPWoH056	Young PWoH	A/H1N1	0	80
YPWoH056	Young PWoH	A/H1N1	28	320
YPWoH056	Young PWoH	A/H1N1	180	160
YPWoH062	Young PWoH	A/H1N1	0	160
YPWoH062	Young PWoH	A/H1N1	28	320
YPWoH062	Young PWoH	A/H1N1	180	160
YPWoH077	Young PWoH	A/H1N1	0	80
YPWoH077	Young PWoH	A/H1N1	28	640
YPWoH077	Young PWoH	A/H1N1	180	320
YPWoH083	Young PWoH	A/H1N1	0	320
YPWoH083	Young PWoH	A/H1N1	28	640
YPWoH083	Young PWoH	A/H1N1	180	320
YPWoH084	Young PWoH	A/H1N1	0	160
YPWoH084	Young PWoH	A/H1N1	28	320
YPWoH084	Young PWoH	A/H1N1	180	640
YPWoH094	Young PWoH	A/H1N1	0	40
YPWoH094	Young PWoH	A/H1N1	28	320
YPWoH094	Young PWoH	A/H1N1	180	160
YPWoH095	Young PWoH	A/H1N1	0	160
YPWoH095	Young PWoH	A/H1N1	28	640
YPWoH095	Young PWoH	A/H1N1	180	160
YPWoH012	Young PWoH	B/Victoria	0	10
YPWoH012	Young PWoH	B/Victoria	28	20
YPWoH012	Young PWoH	B/Victoria	180	20
YPWoH035	Young PWoH	B/Victoria	0	20
YPWoH035	Young PWoH	B/Victoria	28	160
YPWoH035	Young PWoH	B/Victoria	180	160
YPWoH040	Young PWoH	B/Victoria	0	40
YPWoH040	Young PWoH	B/Victoria	28	40
YPWoH040	Young PWoH	B/Victoria	180	40
YPWoH041	Young PWoH	B/Victoria	0	40
YPWoH041	Young PWoH	B/Victoria	28	160
YPWoH041	Young PWoH	B/Victoria	180	40
YPWoH042	Young PWoH	B/Victoria	0	80
YPWoH042	Young PWoH	B/Victoria	28	80
YPWoH042	Young PWoH	B/Victoria	180	80
YPWoH043	Young PWoH	B/Victoria	0	80
YPWoH043	Young PWoH	B/Victoria	28	160
YPWoH043	Young PWoH	B/Victoria	180	80
YPWoH044	Young PWoH	B/Victoria	0	320
YPWoH044	Young PWoH	B/Victoria	28	640
YPWoH044	Young PWoH	B/Victoria	180	160
YPWoH045	Young PWoH	B/Victoria	0	160
YPWoH045	Young PWoH	B/Victoria	28	160
YPWoH045	Young PWoH	B/Victoria	180	80
YPWoH046	Young PWoH	B/Victoria	0	160
YPWoH046	Young PWoH	B/Victoria	28	160
YPWoH046	Young PWoH	B/Victoria	180	80
YPWoH047	Young PWoH	B/Victoria	0	80
YPWoH047	Young PWoH	B/Victoria	28	160
YPWoH047	Young PWoH	B/Victoria	180	160
YPWoH049	Young PWoH	B/Victoria	0	20
YPWoH049	Young PWoH	B/Victoria	28	320
YPWoH049	Young PWoH	B/Victoria	180	40
YPWoH050	Young PWoH	B/Victoria	0	40
YPWoH050	Young PWoH	B/Victoria	28	80
YPWoH050	Young PWoH	B/Victoria	180	40
YPWoH053	Young PWoH	B/Victoria	0	160
YPWoH053	Young PWoH	B/Victoria	28	640
YPWoH053	Young PWoH	B/Victoria	180	40
YPWoH056	Young PWoH	B/Victoria	0	80
YPWoH056	Young PWoH	B/Victoria	28	320
YPWoH056	Young PWoH	B/Victoria	180	80
YPWoH062	Young PWoH	B/Victoria	0	20
YPWoH062	Young PWoH	B/Victoria	28	80
YPWoH062	Young PWoH	B/Victoria	180	80
YPWoH077	Young PWoH	B/Victoria	0	40
YPWoH077	Young PWoH	B/Victoria	28	80
YPWoH077	Young PWoH	B/Victoria	180	160
YPWoH083	Young PWoH	B/Victoria	0	160
YPWoH083	Young PWoH	B/Victoria	28	160
YPWoH083	Young PWoH	B/Victoria	180	160
YPWoH084	Young PWoH	B/Victoria	0	80
YPWoH084	Young PWoH	B/Victoria	28	160
YPWoH084	Young PWoH	B/Victoria	180	160
YPWoH094	Young PWoH	B/Victoria	0	40
YPWoH094	Young PWoH	B/Victoria	28	160
YPWoH094	Young PWoH	B/Victoria	180	80
YPWoH095	Young PWoH	B/Victoria	0	40
YPWoH095	Young PWoH	B/Victoria	28	160
YPWoH095	Young PWoH	B/Victoria	180	80
YPWoH012	Young PWoH	B/Yamagata	0	160
YPWoH012	Young PWoH	B/Yamagata	28	160
YPWoH012	Young PWoH	B/Yamagata	180	160
YPWoH035	Young PWoH	B/Yamagata	0	40
YPWoH035	Young PWoH	B/Yamagata	28	640
YPWoH035	Young PWoH	B/Yamagata	180	320
YPWoH040	Young PWoH	B/Yamagata	0	160
YPWoH040	Young PWoH	B/Yamagata	28	160
YPWoH040	Young PWoH	B/Yamagata	180	160
YPWoH041	Young PWoH	B/Yamagata	0	160
YPWoH041	Young PWoH	B/Yamagata	28	1280
YPWoH041	Young PWoH	B/Yamagata	180	160
YPWoH042	Young PWoH	B/Yamagata	0	320
YPWoH042	Young PWoH	B/Yamagata	28	320
YPWoH042	Young PWoH	B/Yamagata	180	320
YPWoH043	Young PWoH	B/Yamagata	0	320
YPWoH043	Young PWoH	B/Yamagata	28	320
YPWoH043	Young PWoH	B/Yamagata	180	320
YPWoH044	Young PWoH	B/Yamagata	0	320
YPWoH044	Young PWoH	B/Yamagata	28	640
YPWoH044	Young PWoH	B/Yamagata	180	320
YPWoH045	Young PWoH	B/Yamagata	0	160
YPWoH045	Young PWoH	B/Yamagata	28	160
YPWoH045	Young PWoH	B/Yamagata	180	160
YPWoH046	Young PWoH	B/Yamagata	0	320
YPWoH046	Young PWoH	B/Yamagata	28	320
YPWoH046	Young PWoH	B/Yamagata	180	160
YPWoH047	Young PWoH	B/Yamagata	0	160
YPWoH047	Young PWoH	B/Yamagata	28	160
YPWoH047	Young PWoH	B/Yamagata	180	80
YPWoH049	Young PWoH	B/Yamagata	0	320
YPWoH049	Young PWoH	B/Yamagata	28	320
YPWoH049	Young PWoH	B/Yamagata	180	320
YPWoH050	Young PWoH	B/Yamagata	0	320
YPWoH050	Young PWoH	B/Yamagata	28	320
YPWoH050	Young PWoH	B/Yamagata	180	320
YPWoH053	Young PWoH	B/Yamagata	0	640
YPWoH053	Young PWoH	B/Yamagata	28	1280
YPWoH053	Young PWoH	B/Yamagata	180	320
YPWoH056	Young PWoH	B/Yamagata	0	320
YPWoH056	Young PWoH	B/Yamagata	28	320
YPWoH056	Young PWoH	B/Yamagata	180	320
YPWoH062	Young PWoH	B/Yamagata	0	320
YPWoH062	Young PWoH	B/Yamagata	28	320
YPWoH062	Young PWoH	B/Yamagata	180	160
YPWoH077	Young PWoH	B/Yamagata	0	160
YPWoH077	Young PWoH	B/Yamagata	28	640
YPWoH077	Young PWoH	B/Yamagata	180	320
YPWoH083	Young PWoH	B/Yamagata	0	320
YPWoH083	Young PWoH	B/Yamagata	28	320
YPWoH083	Young PWoH	B/Yamagata	180	320
YPWoH084	Young PWoH	B/Yamagata	0	320
YPWoH084	Young PWoH	B/Yamagata	28	640
YPWoH084	Young PWoH	B/Yamagata	180	320
YPWoH094	Young PWoH	B/Yamagata	0	80
YPWoH094	Young PWoH	B/Yamagata	28	320
YPWoH094	Young PWoH	B/Yamagata	180	160
YPWoH095	Young PWoH	B/Yamagata	0	160
YPWoH095	Young PWoH	B/Yamagata	28	160
YPWoH095	Young PWoH	B/Yamagata	180	160
YPWoH012	Young PWoH	Whole Vaccine	0	40
YPWoH012	Young PWoH	Whole Vaccine	28	80
YPWoH012	Young PWoH	Whole Vaccine	180	40
YPWoH035	Young PWoH	Whole Vaccine	0	40
YPWoH035	Young PWoH	Whole Vaccine	28	320
YPWoH035	Young PWoH	Whole Vaccine	180	320
YPWoH040	Young PWoH	Whole Vaccine	0	80
YPWoH040	Young PWoH	Whole Vaccine	28	160
YPWoH040	Young PWoH	Whole Vaccine	180	160
YPWoH041	Young PWoH	Whole Vaccine	0	80
YPWoH041	Young PWoH	Whole Vaccine	28	320
YPWoH041	Young PWoH	Whole Vaccine	180	80
YPWoH042	Young PWoH	Whole Vaccine	0	160
YPWoH042	Young PWoH	Whole Vaccine	28	320
YPWoH042	Young PWoH	Whole Vaccine	180	320
YPWoH043	Young PWoH	Whole Vaccine	0	80
YPWoH043	Young PWoH	Whole Vaccine	28	160
YPWoH043	Young PWoH	Whole Vaccine	180	160
YPWoH044	Young PWoH	Whole Vaccine	0	320
YPWoH044	Young PWoH	Whole Vaccine	28	640
YPWoH044	Young PWoH	Whole Vaccine	180	320
YPWoH045	Young PWoH	Whole Vaccine	0	160
YPWoH045	Young PWoH	Whole Vaccine	28	320
YPWoH045	Young PWoH	Whole Vaccine	180	80
YPWoH046	Young PWoH	Whole Vaccine	0	160
YPWoH046	Young PWoH	Whole Vaccine	28	320
YPWoH046	Young PWoH	Whole Vaccine	180	160
YPWoH047	Young PWoH	Whole Vaccine	0	80
YPWoH047	Young PWoH	Whole Vaccine	28	160
YPWoH047	Young PWoH	Whole Vaccine	180	80
YPWoH049	Young PWoH	Whole Vaccine	0	160
YPWoH049	Young PWoH	Whole Vaccine	28	320
YPWoH049	Young PWoH	Whole Vaccine	180	160
YPWoH050	Young PWoH	Whole Vaccine	0	160
YPWoH050	Young PWoH	Whole Vaccine	28	160
YPWoH050	Young PWoH	Whole Vaccine	180	160
YPWoH053	Young PWoH	Whole Vaccine	0	160
YPWoH053	Young PWoH	Whole Vaccine	28	640
YPWoH053	Young PWoH	Whole Vaccine	180	320
YPWoH056	Young PWoH	Whole Vaccine	0	160
YPWoH056	Young PWoH	Whole Vaccine	28	320
YPWoH056	Young PWoH	Whole Vaccine	180	320
YPWoH062	Young PWoH	Whole Vaccine	0	80
YPWoH062	Young PWoH	Whole Vaccine	28	160
YPWoH062	Young PWoH	Whole Vaccine	180	80
YPWoH077	Young PWoH	Whole Vaccine	0	80
YPWoH077	Young PWoH	Whole Vaccine	28	160
YPWoH077	Young PWoH	Whole Vaccine	180	160
YPWoH083	Young PWoH	Whole Vaccine	0	160
YPWoH083	Young PWoH	Whole Vaccine	28	320
YPWoH083	Young PWoH	Whole Vaccine	180	160
YPWoH084	Young PWoH	Whole Vaccine	0	160
YPWoH084	Young PWoH	Whole Vaccine	28	320
YPWoH084	Young PWoH	Whole Vaccine	180	320
YPWoH094	Young PWoH	Whole Vaccine	0	40
YPWoH094	Young PWoH	Whole Vaccine	28	320
YPWoH094	Young PWoH	Whole Vaccine	180	80
YPWoH095	Young PWoH	Whole Vaccine	0	160
YPWoH095	Young PWoH	Whole Vaccine	28	320
YPWoH095	Young PWoH	Whole Vaccine	180	80

## Sheet: Fig. 3B
PID	Group	Timepoint (dpv)	A/H3N2 IgG (MFI)
OPWoH144	Older PWoH	0	1767
OPWoH144	Older PWoH	28	20074
OPWoH144	Older PWoH	180	25963
OPWoH073	Older PWoH	0	4263.5
OPWoH073	Older PWoH	28	6818.5
OPWoH073	Older PWoH	180	2774
OPWoH091	Older PWoH	0	1709.5
OPWoH091	Older PWoH	28	32202
OPWoH091	Older PWoH	180	18038.5
OPWoH038	Older PWoH	0	5537.5
OPWoH038	Older PWoH	28	96251
OPWoH038	Older PWoH	180	54911
OPWoH060	Older PWoH	0	7900.5
OPWoH060	Older PWoH	28	10972.5
OPWoH060	Older PWoH	180	12135.5
OPWoH064	Older PWoH	0	3737
OPWoH064	Older PWoH	28	5835.5
OPWoH064	Older PWoH	180	3927
OPWoH080	Older PWoH	0	2713
OPWoH080	Older PWoH	28	18593
OPWoH080	Older PWoH	180	10026.5
OPWoH111	Older PWoH	0	17208.5
OPWoH111	Older PWoH	28	26831
OPWoH111	Older PWoH	180	9976
OPWoH127	Older PWoH	0	2499
OPWoH127	Older PWoH	28	29863.5
OPWoH127	Older PWoH	180	5864.5
OPWoH005	Older PWoH	0	4165
OPWoH005	Older PWoH	28	7333
OPWoH005	Older PWoH	180	7420
OPWoH027	Older PWoH	0	25674
OPWoH027	Older PWoH	28	39315
OPWoH027	Older PWoH	180	32975
OPWoH093	Older PWoH	0	5704
OPWoH093	Older PWoH	28	89903
OPWoH093	Older PWoH	180	13719
OPWoH120	Older PWoH	0	3406.5
OPWoH120	Older PWoH	28	2429
OPWoH120	Older PWoH	180	2716.5
OPWoH003	Older PWoH	0	18825
OPWoH003	Older PWoH	28	16050
OPWoH003	Older PWoH	180	18998
OPWoH041	Older PWoH	0	58095
OPWoH041	Older PWoH	28	47735
OPWoH041	Older PWoH	180	35797.5
OPWoH117	Older PWoH	0	12247.5
OPWoH117	Older PWoH	28	69264.5
OPWoH117	Older PWoH	180	19449.5
OPWoH108	Older PWoH	0	8107
OPWoH108	Older PWoH	28	21610.5
OPWoH108	Older PWoH	180	6709
OPWoH113	Older PWoH	0	3885
OPWoH113	Older PWoH	28	5962.5
OPWoH113	Older PWoH	180	4623.5
OPWoH133	Older PWoH	0	83304
OPWoH133	Older PWoH	28	87353.5
OPWoH133	Older PWoH	180	84472.5
OPWoH170	Older PWoH	0	52689.8
OPWoH170	Older PWoH	28	50399.2
OPWoH170	Older PWoH	180	57491.5
OPWoH171	Older PWoH	0	4972.75
OPWoH171	Older PWoH	28	12073.5
OPWoH171	Older PWoH	180	4660.75
OPWoH183	Older PWoH	0	41275.8
OPWoH183	Older PWoH	28	28086.2
OPWoH183	Older PWoH	180	24470.2
OPWoH194	Older PWoH	0	10531.5
OPWoH194	Older PWoH	28	34999.2
OPWoH194	Older PWoH	180	19044
OPWoH199	Older PWoH	0	13098.5
OPWoH199	Older PWoH	28	98241
OPWoH199	Older PWoH	180	39222.5
OPWoH200	Older PWoH	0	4837
OPWoH200	Older PWoH	28	7817.25
OPWoH200	Older PWoH	180	9707
OPWoH201	Older PWoH	0	3438.25
OPWoH201	Older PWoH	28	13481.2
OPWoH201	Older PWoH	180	4956
OPWoH207	Older PWoH	0	29422.5
OPWoH207	Older PWoH	28	103384
OPWoH207	Older PWoH	180	37874.5
OPWoH256	Older PWoH	0	11212.5
OPWoH256	Older PWoH	28	8755.5
OPWoH256	Older PWoH	180	10007
OPWoH258	Older PWoH	0	48050
OPWoH258	Older PWoH	28	87735.5
OPWoH258	Older PWoH	180	55096.5
OPWoH262	Older PWoH	0	80597
OPWoH262	Older PWoH	28	78086
OPWoH262	Older PWoH	180	28115
OPWoH266	Older PWoH	0	66851
OPWoH266	Older PWoH	28	73111
OPWoH266	Older PWoH	180	70230
OPWoH267	Older PWoH	0	62860
OPWoH267	Older PWoH	28	86937
OPWoH267	Older PWoH	180	71387
OPWoH274	Older PWoH	0	25616
OPWoH274	Older PWoH	28	61621.5
OPWoH274	Older PWoH	180	49068.5
OPWoH286	Older PWoH	0	44637
OPWoH286	Older PWoH	28	70184
OPWoH286	Older PWoH	180	59990.5
OPWoH288	Older PWoH	0	84253
OPWoH288	Older PWoH	28	8996
OPWoH288	Older PWoH	180	7397
OPWH024	Older PWH	0	2721
OPWH024	Older PWH	28	6350
OPWH024	Older PWH	180	3006
OPWH126	Older PWH	0	2298
OPWH126	Older PWH	28	3320
OPWH126	Older PWH	180	1096
OPWH030	Older PWH	0	6647.5
OPWH030	Older PWH	28	105194
OPWH030	Older PWH	180	51717.5
OPWH042	Older PWH	0	6695
OPWH042	Older PWH	28	5435
OPWH042	Older PWH	180	2355.5
OPWH052	Older PWH	0	2049
OPWH052	Older PWH	28	5801
OPWH052	Older PWH	180	2657.5
OPWH068	Older PWH	0	385
OPWH068	Older PWH	28	22571
OPWH068	Older PWH	180	2559
OPWH075	Older PWH	0	5936.5
OPWH075	Older PWH	28	25870.5
OPWH075	Older PWH	180	7485
OPWH115	Older PWH	0	5147
OPWH115	Older PWH	28	5506.5
OPWH115	Older PWH	180	5362
OPWH001	Older PWH	0	9752
OPWH001	Older PWH	28	10682
OPWH001	Older PWH	180	9734
OPWH014	Older PWH	0	124
OPWH014	Older PWH	28	26426
OPWH014	Older PWH	180	47935
OPWH016	Older PWH	0	17934
OPWH016	Older PWH	28	16087
OPWH016	Older PWH	180	47738
OPWH017	Older PWH	0	31957
OPWH017	Older PWH	28	33808
OPWH017	Older PWH	180	111
OPWH029	Older PWH	0	2836
OPWH029	Older PWH	28	26171.5
OPWH029	Older PWH	180	7557
OPWH041	Older PWH	0	7981
OPWH041	Older PWH	28	107323
OPWH041	Older PWH	180	31551.5
OPWH071	Older PWH	0	1258
OPWH071	Older PWH	28	3505
OPWH071	Older PWH	180	925
OPWH079	Older PWH	0	3828
OPWH079	Older PWH	28	4655.5
OPWH079	Older PWH	180	3088.5
OPWH100	Older PWH	0	1823
OPWH100	Older PWH	28	8565
OPWH100	Older PWH	180	2899
OPWH036	Older PWH	0	5837.5
OPWH036	Older PWH	28	11922
OPWH036	Older PWH	180	7253
OPWH076	Older PWH	0	16839
OPWH076	Older PWH	28	23429.5
OPWH076	Older PWH	180	15452
OPWH082	Older PWH	0	26576.5
OPWH082	Older PWH	28	44498
OPWH082	Older PWH	180	39419
OPWH037	Older PWH	0	61150.5
OPWH037	Older PWH	28	55653
OPWH037	Older PWH	180	42230.5
OPWH072	Older PWH	0	14114.5
OPWH072	Older PWH	28	11734
OPWH072	Older PWH	180	7672.5
OPWH078	Older PWH	0	5604
OPWH078	Older PWH	28	61379
OPWH078	Older PWH	180	16770
OPWH096	Older PWH	0	456.5
OPWH096	Older PWH	28	17723
OPWH096	Older PWH	180	1401
OPWH168	Older PWH	0	4464.75
OPWH168	Older PWH	28	39251
OPWH168	Older PWH	180	19348
OPWH169	Older PWH	0	495.5
OPWH169	Older PWH	28	30793.5
OPWH169	Older PWH	180	4433.5
OPWH173	Older PWH	0	5244
OPWH173	Older PWH	28	57132.8
OPWH173	Older PWH	180	27658
OPWH174	Older PWH	0	10620.2
OPWH174	Older PWH	28	73359.5
OPWH174	Older PWH	180	25257.5
OPWH177	Older PWH	0	3714.75
OPWH177	Older PWH	28	4078.5
OPWH177	Older PWH	180	4121.5
OPWH178	Older PWH	0	644.5
OPWH178	Older PWH	28	1636.5
OPWH178	Older PWH	180	904.75
OPWH179	Older PWH	0	22399.5
OPWH179	Older PWH	28	25512
OPWH179	Older PWH	180	13580.2
OPWH182	Older PWH	0	20901.2
OPWH182	Older PWH	28	98946.2
OPWH182	Older PWH	180	96089
OPWH190	Older PWH	0	4556
OPWH190	Older PWH	28	23845.5
OPWH190	Older PWH	180	14885.5
OPWH192	Older PWH	0	9277.25
OPWH192	Older PWH	28	25627.5
OPWH192	Older PWH	180	18293.5
OPWH193	Older PWH	0	6499.75
OPWH193	Older PWH	28	13151.8
OPWH193	Older PWH	180	9691
OPWH195	Older PWH	0	5764.5
OPWH195	Older PWH	28	31018.8
OPWH195	Older PWH	180	21462.5
OPWH198	Older PWH	0	2629.5
OPWH198	Older PWH	28	10776.2
OPWH198	Older PWH	180	3653
OPWH202	Older PWH	0	5198.5
OPWH202	Older PWH	28	40969.5
OPWH202	Older PWH	180	28514.5
OPWH239	Older PWH	0	5231
OPWH239	Older PWH	28	22145
OPWH239	Older PWH	180	9790.5
OPWH244	Older PWH	0	15241.5
OPWH244	Older PWH	28	50191
OPWH244	Older PWH	180	30313
OPWH248	Older PWH	0	515
OPWH248	Older PWH	28	2007
OPWH248	Older PWH	180	584
OPWH250	Older PWH	0	29746.5
OPWH250	Older PWH	28	38135
OPWH250	Older PWH	180	19438
OPWH254	Older PWH	0	17905.5
OPWH254	Older PWH	28	33853.5
OPWH254	Older PWH	180	29989.5
OPWH259	Older PWH	0	3428.5
OPWH259	Older PWH	28	31540
OPWH259	Older PWH	180	13503.5
OPWH263	Older PWH	0	14416.5
OPWH263	Older PWH	28	18305
OPWH263	Older PWH	180	7069
OPWH269	Older PWH	0	28173
OPWH269	Older PWH	28	37788
OPWH269	Older PWH	180	22781.5
OPWH271	Older PWH	0	16116
OPWH271	Older PWH	28	29943
OPWH271	Older PWH	180	38760
OPWH279	Older PWH	0	4003
OPWH279	Older PWH	28	18215.5
OPWH279	Older PWH	180	7255.5
OPWH289	Older PWH	0	4593
OPWH289	Older PWH	28	63947
OPWH289	Older PWH	180	23649
YPWoH022	Young PWoH	0	9285
YPWoH022	Young PWoH	28	59505
YPWoH022	Young PWoH	180	25836
YPWoH035	Young PWoH	0	3962.5
YPWoH035	Young PWoH	28	29052.5
YPWoH035	Young PWoH	180	11322.5
YPWoH041	Young PWoH	0	27311
YPWoH041	Young PWoH	28	42681.8
YPWoH041	Young PWoH	180	27577
YPWoH110	Young PWoH	0	1357.5
YPWoH110	Young PWoH	28	99328
YPWoH110	Young PWoH	180	48455
YPWoH116	Young PWoH	0	2525
YPWoH116	Young PWoH	28	36526.5
YPWoH116	Young PWoH	180	23082
YPWoH012	Young PWoH	0	25616
YPWoH012	Young PWoH	28	28173
YPWoH012	Young PWoH	180	34086
YPWoH013	Young PWoH	0	39917
YPWoH013	Young PWoH	28	38991
YPWoH013	Young PWoH	180	42613
YPWoH045	Young PWoH	0	20190
YPWoH045	Young PWoH	28	31979.5
YPWoH045	Young PWoH	180	18859
YPWoH047	Young PWoH	0	5852
YPWoH047	Young PWoH	28	8168.5
YPWoH047	Young PWoH	180	5190
YPWoH049	Young PWoH	0	78.5
YPWoH049	Young PWoH	28	30591.5
YPWoH049	Young PWoH	180	6723
YPWoH062	Young PWoH	0	19067.5
YPWoH062	Young PWoH	28	23013
YPWoH062	Young PWoH	180	16106
YPWoH067	Young PWoH	0	31137
YPWoH067	Young PWoH	28	77136
YPWoH067	Young PWoH	180	37626
YPWoH094	Young PWoH	0	2999
YPWoH094	Young PWoH	28	46349.5
YPWoH094	Young PWoH	180	38435.5
YPWoH105	Young PWoH	0	14731
YPWoH105	Young PWoH	28	31632.5
YPWoH105	Young PWoH	180	29631
YPWoH107	Young PWoH	0	36646
YPWoH107	Young PWoH	28	47689
YPWoH107	Young PWoH	180	27606
YPWoH002	Young PWoH	0	31309
YPWoH002	Young PWoH	28	39905
YPWoH002	Young PWoH	180	41918
YPWoH040	Young PWoH	0	23279
YPWoH040	Young PWoH	28	26379.5
YPWoH040	Young PWoH	180	21925.5
YPWoH043	Young PWoH	0	11090.5
YPWoH043	Young PWoH	28	43098.5
YPWoH043	Young PWoH	180	15019.5
YPWoH053	Young PWoH	0	28636.5
YPWoH053	Young PWoH	28	69820.5
YPWoH053	Young PWoH	180	35774
YPWoH056	Young PWoH	0	14335
YPWoH056	Young PWoH	28	42519.5
YPWoH056	Young PWoH	180	36029
YPWoH077	Young PWoH	0	3064
YPWoH077	Young PWoH	28	10561
YPWoH077	Young PWoH	180	7872
YPWoH083	Young PWoH	0	32477
YPWoH083	Young PWoH	28	89852.5
YPWoH083	Young PWoH	180	85745
YPWoH084	Young PWoH	0	28149.5
YPWoH084	Young PWoH	28	31239
YPWoH084	Young PWoH	180	30186
YPWoH019	Young PWoH	0	29770
YPWoH019	Young PWoH	28	40900
YPWoH019	Young PWoH	180	43538
YPWoH026	Young PWoH	0	26727
YPWoH026	Young PWoH	28	24066
YPWoH026	Young PWoH	180	17434
YPWoH042	Young PWoH	0	23788
YPWoH042	Young PWoH	28	32187.5
YPWoH042	Young PWoH	180	23070.5
YPWoH044	Young PWoH	0	21622
YPWoH044	Young PWoH	28	23185
YPWoH044	Young PWoH	180	9168.5
YPWoH046	Young PWoH	0	12281
YPWoH046	Young PWoH	28	21531.5
YPWoH046	Young PWoH	180	23429.5
YPWoH050	Young PWoH	0	25315
YPWoH050	Young PWoH	28	28508.5
YPWoH050	Young PWoH	180	22122
YPWoH095	Young PWoH	0	69959
YPWoH095	Young PWoH	28	80400
YPWoH095	Young PWoH	180	57040.5
YPWoH109	Young PWoH	0	11755
YPWoH109	Young PWoH	28	69369
YPWoH109	Young PWoH	180	36492
YPWH006	Young PWH	0	15798
YPWH006	Young PWH	28	29018
YPWH006	Young PWH	180	27583
YPWH016	Young PWH	0	1175.5
YPWH016	Young PWH	28	1736.5
YPWH016	Young PWH	180	1110
YPWH114	Young PWH	0	6124
YPWH114	Young PWH	28	39320.5
YPWH114	Young PWH	180	5935.5
YPWH004	Young PWH	0	28439
YPWH004	Young PWH	28	53153
YPWH004	Young PWH	180	42323
YPWH011	Young PWH	0	27745
YPWH011	Young PWH	28	62895
YPWH011	Young PWH	180	56277
YPWH055	Young PWH	0	15676
YPWH055	Young PWH	28	36600
YPWH055	Young PWH	180	10481
YPWH065	Young PWH	0	11086
YPWH065	Young PWH	28	21553
YPWH065	Young PWH	180	11938.5
YPWH155	Young PWH	0	11040
YPWH155	Young PWH	28	38141
YPWH155	Young PWH	180	17646
YPWH156	Young PWH	0	1435
YPWH156	Young PWH	28	32046.5
YPWH156	Young PWH	180	6696
YPWH157	Young PWH	0	25142
YPWH157	Young PWH	28	52921
YPWH157	Young PWH	180	45149.5
YPWH159	Young PWH	0	37355
YPWH159	Young PWH	28	59826
YPWH159	Young PWH	180	56796
YPWH160	Young PWH	0	25905.5
YPWH160	Young PWH	28	54737.5
YPWH160	Young PWH	180	59074
YPWH161	Young PWH	0	63816
YPWH161	Young PWH	28	72189
YPWH161	Young PWH	180	66475.5
YPWH175	Young PWH	0	408.25
YPWH175	Young PWH	28	2956.75
YPWH175	Young PWH	180	548
YPWH181	Young PWH	0	18394.2
YPWH181	Young PWH	28	17907.5
YPWH181	Young PWH	180	5417
YPWH208	Young PWH	0	22711.8
YPWH208	Young PWH	28	45736
YPWH208	Young PWH	180	18227.5
YPWH246	Young PWH	0	9480
YPWH246	Young PWH	28	14866
YPWH246	Young PWH	180	19900.5
YPWH251	Young PWH	0	2211.5
YPWH251	Young PWH	28	11677
YPWH251	Young PWH	180	5842
YPWH284	Young PWH	0	27745
YPWH284	Young PWH	28	13460
YPWH284	Young PWH	180	14583
YPWH290	Young PWH	0	7049
YPWH290	Young PWH	28	30591
YPWH290	Young PWH	180	23811

## Sheet: Fig. 4A
PID	Group	Age group	HIV status	Pre-study influenza vaccination?	Season collected	Race	Ethnicity	Age	Sex	Timepoint (dpv)	Antigen	IgG (MFI)
OPWoH108	Older PWoH	Older	Negative	No	2021-2022	Black/African American	Non-Hispanic/Non-Latino	60	Male	0	B/Victoria	24411.5
OPWoH144	Older PWoH	Older	Negative	Yes	2021-2022	White/Caucasian	Hispanic/Latino	60	Male	0	B/Victoria	11896
OPWoH147	Older PWoH	Older	Negative	No	2021-2022	Black/African American	Non-Hispanic/Non-Latino	60	Male	0	B/Victoria	16068.5
OPWoH150	Older PWoH	Older	Negative	Yes	2021-2022	White/Caucasian	Non-Hispanic/Non-Latino	60	Female	0	B/Victoria	28740
OPWoH005	Older PWoH	Older	Negative	Yes	2020-2021	Black/African American	Non-Hispanic/Non-Latino	65	Female	0	B/Victoria	3406
OPWoH093	Older PWoH	Older	Negative	No	2021-2022	Black/African American	Non-Hispanic/Non-Latino	71	Male	0	B/Victoria	20881
OPWoH111	Older PWoH	Older	Negative	Undetermined	2021-2022	Black/African American	Non-Hispanic/Non-Latino	61	Male	0	B/Victoria	30801
OPWoH133	Older PWoH	Older	Negative	No	2021-2022	White/Caucasian	Hispanic/Latino	62	Female	0	B/Victoria	19958.5
OPWoH140	Older PWoH	Older	Negative	Yes	2021-2022	Black/African American	Non-Hispanic/Non-Latino	61	Female	0	B/Victoria	22330
OPWoH142	Older PWoH	Older	Negative	Undetermined	2021-2022	White/Caucasian	Non-Hispanic/Non-Latino	63	Female	0	B/Victoria	1633.5
OPWoH145	Older PWoH	Older	Negative	Undetermined	2021-2022	White/Caucasian	Hispanic/Latino	65	Male	0	B/Victoria	7282.5
OPWoH148	Older PWoH	Older	Negative	No	2021-2022	Black/African American	Non-Hispanic/Non-Latino	65	Male	0	B/Victoria	13769
OPWoH170	Older PWoH	Older	Negative	Yes	2022-2023	Black/African American	Non-Hispanic/Non-Latino	69	Male	0	B/Victoria	24210.2
OPWoH231	Older PWoH	Older	Negative	Yes	2022-2023	Black/African American	Non-Hispanic/Non-Latino	60	Female	0	B/Victoria	4785
OPWoH257	Older PWoH	Older	Negative	Yes	2023-2024	Black/African American	Non-Hispanic/Non-Latino	60	Female	0	B/Victoria	9889
OPWoH272	Older PWoH	Older	Negative	No	2023-2024	White/Caucasian	Hispanic/Latino	62	Male	0	B/Victoria	457
OPWoH286	Older PWoH	Older	Negative	Yes	2023-2024	Black/African American	Non-Hispanic/Non-Latino	71	Female	0	B/Victoria	39130
OPWoH003	Older PWoH	Older	Negative	Undetermined	2020-2021	White/Caucasian	Hispanic/Latino	67	Female	0	B/Victoria	8971
OPWoH027	Older PWoH	Older	Negative	Yes	2020-2021	White/Caucasian	Hispanic/Latino	73	Male	0	B/Victoria	14442
OPWoH030	Older PWoH	Older	Negative	No	2020-2021	Black/African American	Non-Hispanic/Non-Latino	66	Male	0	B/Victoria	9770
OPWoH060	Older PWoH	Older	Negative	Yes	2021-2022	White/Caucasian	Non-Hispanic/Non-Latino	85	Male	0	B/Victoria	27617.5
OPWoH064	Older PWoH	Older	Negative	Yes	2021-2022	Black/African American	Hispanic/Latino	69	Male	0	B/Victoria	21335
OPWoH073	Older PWoH	Older	Negative	Yes	2021-2022	White/Caucasian	Non-Hispanic/Non-Latino	63	Female	0	B/Victoria	40165
OPWoH080	Older PWoH	Older	Negative	Yes	2021-2022	Black/African American	Non-Hispanic/Non-Latino	71	Male	0	B/Victoria	15753
OPWoH113	Older PWoH	Older	Negative	Yes	2021-2022	Black/African American	Non-Hispanic/Non-Latino	69	Male	0	B/Victoria	36955
OPWoH120	Older PWoH	Older	Negative	Yes	2021-2022	Black/African American	Non-Hispanic/Non-Latino	64	Male	0	B/Victoria	45470
OPWoH127	Older PWoH	Older	Negative	Yes	2021-2022	Black/African American	Non-Hispanic/Non-Latino	65	Male	0	B/Victoria	28683
OPWoH206	Older PWoH	Older	Negative	Yes	2022-2023	Black/African American	Non-Hispanic/Non-Latino	77	Female	0	B/Victoria	51984
OPWoH214	Older PWoH	Older	Negative	Yes	2022-2023	Black/African American	Non-Hispanic/Non-Latino	60	Female	0	B/Victoria	8384.5
OPWoH227	Older PWoH	Older	Negative	Yes	2022-2023	Black/African American	Non-Hispanic/Non-Latino	64	Male	0	B/Victoria	14351.5
OPWoH242	Older PWoH	Older	Negative	Yes	2023-2024	Black/African American	Non-Hispanic/Non-Latino	64	Male	0	B/Victoria	25581
OPWoH258	Older PWoH	Older	Negative	Yes	2023-2024	Black/African American	Non-Hispanic/Non-Latino	62	Male	0	B/Victoria	50191
OPWoH262	Older PWoH	Older	Negative	Yes	2023-2024	Black/African American	Non-Hispanic/Non-Latino	63	Male	0	B/Victoria	66169
OPWoH170	Older PWoH	Older	Negative	Yes	2022-2023	Black/African American	Non-Hispanic/Non-Latino	69	Male	0	A/H3N2	52689.8
OPWoH171	Older PWoH	Older	Negative	Yes	2022-2023	Black/African American	Non-Hispanic/Non-Latino	61	Female	0	A/H3N2	4972.75
OPWoH183	Older PWoH	Older	Negative	Yes	2022-2023	Black/African American	Non-Hispanic/Non-Latino	70	Male	0	A/H3N2	41275.8
OPWoH194	Older PWoH	Older	Negative	Yes	2022-2023	Black/African American	Non-Hispanic/Non-Latino	71	Male	0	A/H3N2	10531.5
OPWoH199	Older PWoH	Older	Negative	No	2022-2023	Black/African American	Non-Hispanic/Non-Latino	67	Male	0	A/H3N2	13098.5
OPWoH200	Older PWoH	Older	Negative	Yes	2022-2023	Black/African American	Non-Hispanic/Non-Latino	64	Female	0	A/H3N2	4837
OPWoH201	Older PWoH	Older	Negative	Yes	2022-2023	Black/African American	Non-Hispanic/Non-Latino	60	Female	0	A/H3N2	3438.25
OPWoH206	Older PWoH	Older	Negative	Yes	2022-2023	Black/African American	Non-Hispanic/Non-Latino	77	Female	0	A/H3N2	2402.75
OPWoH207	Older PWoH	Older	Negative	Yes	2022-2023	Black/African American	Non-Hispanic/Non-Latino	70	Male	0	A/H3N2	29422.5
OPWoH212	Older PWoH	Older	Negative	Yes	2022-2023	Black/African American	Non-Hispanic/Non-Latino	62	Female	0	A/H3N2	76491
OPWoH214	Older PWoH	Older	Negative	Yes	2022-2023	Black/African American	Non-Hispanic/Non-Latino	60	Female	0	A/H3N2	47000
OPWoH218	Older PWoH	Older	Negative	Yes	2022-2023	White/Caucasian	Non-Hispanic/Non-Latino	70	Male	0	A/H3N2	10436
OPWoH219	Older PWoH	Older	Negative	Yes	2022-2023	White/Caucasian	Hispanic/Latino	61	Male	0	A/H3N2	7587.5
OPWoH220	Older PWoH	Older	Negative	No	2022-2023	Black/African American	Non-Hispanic/Non-Latino	62	Male	0	A/H3N2	3159.5
OPWoH227	Older PWoH	Older	Negative	Yes	2022-2023	Black/African American	Non-Hispanic/Non-Latino	64	Male	0	A/H3N2	2045
OPWoH229	Older PWoH	Older	Negative	No	2022-2023	Black/African American	Non-Hispanic/Non-Latino	63	Male	0	A/H3N2	2413
OPWoH230	Older PWoH	Older	Negative	No	2022-2023	Black/African American	Non-Hispanic/Non-Latino	63	Female	0	A/H3N2	1515.5
OPWoH231	Older PWoH	Older	Negative	Yes	2022-2023	Black/African American	Non-Hispanic/Non-Latino	60	Female	0	A/H3N2	9598.5
OPWoH234	Older PWoH	Older	Negative	Yes	2022-2023	Black/African American	Non-Hispanic/Non-Latino	63	Male	0	A/H3N2	3106
OPWoH235	Older PWoH	Older	Negative	Yes	2022-2023	Black/African American	Non-Hispanic/Non-Latino	61	Male	0	A/H3N2	9829
OPWoH236	Older PWoH	Older	Negative	No	2022-2023	Black/African American	Non-Hispanic/Non-Latino	61	Female	0	A/H3N2	15364
OPWoH237	Older PWoH	Older	Negative	Yes	2023-2024	Black/African American,Native American	Non-Hispanic/Non-Latino	64	Male	0	A/H3N2	33529.5
OPWoH242	Older PWoH	Older	Negative	Yes	2023-2024	Black/African American	Non-Hispanic/Non-Latino	64	Male	0	A/H3N2	4982
OPWoH256	Older PWoH	Older	Negative	Yes	2023-2024	Black/African American	Non-Hispanic/Non-Latino	66	Male	0	A/H3N2	11212.5
OPWoH257	Older PWoH	Older	Negative	Yes	2023-2024	Black/African American	Non-Hispanic/Non-Latino	60	Female	0	A/H3N2	3490
OPWoH258	Older PWoH	Older	Negative	Yes	2023-2024	Black/African American	Non-Hispanic/Non-Latino	62	Male	0	A/H3N2	48050
OPWoH262	Older PWoH	Older	Negative	Yes	2023-2024	Black/African American	Non-Hispanic/Non-Latino	63	Male	0	A/H3N2	80597
OPWoH266	Older PWoH	Older	Negative	Yes	2023-2024	Black/African American	Non-Hispanic/Non-Latino	66	Male	0	A/H3N2	66851
OPWoH267	Older PWoH	Older	Negative	No	2023-2024	Black/African American	Non-Hispanic/Non-Latino	66	Male	0	A/H3N2	62860
OPWoH275	Older PWoH	Older	Negative	Yes	2023-2024	Multi-racial/Mixed	Hispanic/Latino	64	Male	0	B/Victoria	45412.5
OPWoH270	Older PWoH	Older	Negative	Yes	2023-2024	Black/African American	Non-Hispanic/Non-Latino	63	Male	0	A/H3N2	3169
OPWoH272	Older PWoH	Older	Negative	No	2023-2024	White/Caucasian	Hispanic/Latino	62	Male	0	A/H3N2	188.5
OPWoH274	Older PWoH	Older	Negative	Yes	2023-2024	Black/African American	Non-Hispanic/Non-Latino	62	Male	0	A/H3N2	25616
OPWoH275	Older PWoH	Older	Negative	Yes	2023-2024	Multi-racial/Mixed	Hispanic/Latino	64	Male	0	A/H3N2	10299
OPWoH277	Older PWoH	Older	Negative	Yes	2023-2024	Black/African American	Hispanic/Latino	62	Male	0	A/H3N2	7419
OPWoH286	Older PWoH	Older	Negative	Yes	2023-2024	Black/African American	Non-Hispanic/Non-Latino	71	Female	0	A/H3N2	44637
OPWoH287	Older PWoH	Older	Negative	Yes	2023-2024	Black/African American	Non-Hispanic/Non-Latino	72	Female	0	A/H3N2	8503
OPWoH301	Older PWoH	Older	Negative	No	2023-2024	White/Caucasian	Hispanic/Latino	66	Male	0	B/Victoria	24505
OPWoH288	Older PWoH	Older	Negative	No	2023-2024	Black/African American	Non-Hispanic/Non-Latino	61	Male	0	A/H3N2	84253
OPWoH301	Older PWoH	Older	Negative	No	2023-2024	White/Caucasian	Hispanic/Latino	66	Male	0	A/H3N2	75656.5
OPWoH302	Older PWoH	Older	Negative	Yes	2023-2024	Black/African American	Non-Hispanic/Non-Latino	65	Male	0	A/H3N2	1487
OPWoH303	Older PWoH	Older	Negative	Yes	2023-2024	White/Caucasian	Hispanic/Latino	60	Female	0	A/H3N2	3294
OPWoH303	Older PWoH	Older	Negative	Yes	2023-2024	White/Caucasian	Hispanic/Latino	60	Female	0	B/Victoria	12925
OPWoH038	Older PWoH	Older	Negative	Yes	2021-2022	White/Caucasian	Non-Hispanic/Non-Latino	67	Female	0	B/Victoria	48929.5
OPWH031	Older PWH	Older	Positive	Yes	2020-2021	Black/African American	Non-Hispanic/Non-Latino	70	Male	0	A/H3N2	30082
OPWoH041	Older PWoH	Older	Negative	Yes	2021-2022	White/Caucasian	Hispanic/Latino	64	Male	0	B/Victoria	70943
OPWoH090	Older PWoH	Older	Negative	No	2021-2022	White/Caucasian	Hispanic/Latino	60	Male	0	B/Victoria	24933.5
OPWoH091	Older PWoH	Older	Negative	Yes	2021-2022	Black/African American	Non-Hispanic/Non-Latino	62	Male	0	B/Victoria	8691.5
OPWoH097	Older PWoH	Older	Negative	No	2021-2022	Black/African American	Non-Hispanic/Non-Latino	61	Male	0	B/Victoria	33150.5
OPWoH117	Older PWoH	Older	Negative	No	2021-2022	Black/African American	Non-Hispanic/Non-Latino	61	Male	0	B/Victoria	92716
OPWoH131	Older PWoH	Older	Negative	No	2021-2022	Black/African American	Non-Hispanic/Non-Latino	70	Male	0	B/Victoria	63912.5
OPWoH146	Older PWoH	Older	Negative	Yes	2021-2022	Black/African American	Non-Hispanic/Non-Latino	69	Male	0	B/Victoria	23996.5
OPWoH171	Older PWoH	Older	Negative	Yes	2022-2023	Black/African American	Non-Hispanic/Non-Latino	61	Female	0	B/Victoria	33136.8
OPWoH200	Older PWoH	Older	Negative	Yes	2022-2023	Black/African American	Non-Hispanic/Non-Latino	64	Female	0	B/Victoria	25141.5
OPWoH201	Older PWoH	Older	Negative	Yes	2022-2023	Black/African American	Non-Hispanic/Non-Latino	60	Female	0	B/Victoria	27722
OPWoH229	Older PWoH	Older	Negative	No	2022-2023	Black/African American	Non-Hispanic/Non-Latino	63	Male	0	B/Victoria	5548.5
OPWoH234	Older PWoH	Older	Negative	Yes	2022-2023	Black/African American	Non-Hispanic/Non-Latino	63	Male	0	B/Victoria	9516
OPWoH256	Older PWoH	Older	Negative	Yes	2023-2024	Black/African American	Non-Hispanic/Non-Latino	66	Male	0	B/Victoria	38112
OPWoH270	Older PWoH	Older	Negative	Yes	2023-2024	Black/African American	Non-Hispanic/Non-Latino	63	Male	0	B/Victoria	8204
OPWoH287	Older PWoH	Older	Negative	Yes	2023-2024	Black/African American	Non-Hispanic/Non-Latino	72	Female	0	B/Victoria	23163
OPWoH288	Older PWoH	Older	Negative	No	2023-2024	Black/African American	Non-Hispanic/Non-Latino	61	Male	0	B/Victoria	41791
OPWoH302	Older PWoH	Older	Negative	Yes	2023-2024	Black/African American	Non-Hispanic/Non-Latino	65	Male	0	B/Victoria	31377.5
OPWoH183	Older PWoH	Older	Negative	Yes	2022-2023	Black/African American	Non-Hispanic/Non-Latino	70	Male	0	B/Victoria	35109.2
OPWoH194	Older PWoH	Older	Negative	Yes	2022-2023	Black/African American	Non-Hispanic/Non-Latino	71	Male	0	B/Victoria	26379.5
OPWoH199	Older PWoH	Older	Negative	No	2022-2023	Black/African American	Non-Hispanic/Non-Latino	67	Male	0	B/Victoria	4891.5
OPWoH207	Older PWoH	Older	Negative	Yes	2022-2023	Black/African American	Non-Hispanic/Non-Latino	70	Male	0	B/Victoria	45689.5
OPWoH212	Older PWoH	Older	Negative	Yes	2022-2023	Black/African American	Non-Hispanic/Non-Latino	62	Female	0	B/Victoria	31456.5
OPWoH219	Older PWoH	Older	Negative	Yes	2022-2023	White/Caucasian	Hispanic/Latino	61	Male	0	B/Victoria	16081
OPWoH237	Older PWoH	Older	Negative	Yes	2023-2024	Black/African American,Native American	Non-Hispanic/Non-Latino	64	Male	0	B/Victoria	21798
OPWH158	Older PWH	Older	Positive	Yes	2022-2023	Black/African American	Non-Hispanic/Non-Latino	66	Male	0	A/H3N2	23395
OPWH168	Older PWH	Older	Positive	Yes	2022-2023	Black/African American	Non-Hispanic/Non-Latino	65	Male	0	A/H3N2	4464.75
OPWH169	Older PWH	Older	Positive	Yes	2022-2023	Black/African American	Non-Hispanic/Non-Latino	64	Male	0	A/H3N2	495.5
OPWH172	Older PWH	Older	Positive	Yes	2022-2023	Black/African American	Non-Hispanic/Non-Latino	68	Male	0	A/H3N2	2387.75
OPWH173	Older PWH	Older	Positive	Yes	2022-2023	Black/African American	Non-Hispanic/Non-Latino	65	Male	0	A/H3N2	5244
OPWH174	Older PWH	Older	Positive	Yes	2022-2023	Black/African American	Non-Hispanic/Non-Latino	65	Female	0	A/H3N2	10620.2
OPWH177	Older PWH	Older	Positive	Yes	2022-2023	Black/African American	Non-Hispanic/Non-Latino	65	Male	0	A/H3N2	3714.75
OPWH178	Older PWH	Older	Positive	Yes	2022-2023	Black/African American	Non-Hispanic/Non-Latino	60	Male	0	A/H3N2	644.5
OPWH179	Older PWH	Older	Positive	Yes	2022-2023	Black/African American	Non-Hispanic/Non-Latino	64	Female	0	A/H3N2	22399.5
OPWH182	Older PWH	Older	Positive	Yes	2022-2023	Black/African American	Non-Hispanic/Non-Latino	61	Male	0	A/H3N2	20901.2
OPWH190	Older PWH	Older	Positive	Yes	2022-2023	Multi-racial/Mixed	Hispanic/Latino	61	Male	0	A/H3N2	4556
OPWoH267	Older PWoH	Older	Negative	No	2023-2024	Black/African American	Non-Hispanic/Non-Latino	66	Male	0	B/Victoria	64445
OPWoH274	Older PWoH	Older	Negative	Yes	2023-2024	Black/African American	Non-Hispanic/Non-Latino	62	Male	0	B/Victoria	24112
OPWoH277	Older PWoH	Older	Negative	Yes	2023-2024	Black/African American	Hispanic/Latino	62	Male	0	B/Victoria	53129.5
OPWoH087	Older PWoH	Older	Negative	Yes	2021-2022	Black/African American	Non-Hispanic/Non-Latino	60	Male	0	B/Victoria	42369
OPWoH092	Older PWoH	Older	Negative	Yes	2021-2022	White/Caucasian	Non-Hispanic/Non-Latino	70	Male	0	B/Victoria	48270
YPWoH034	Young PWoH	Young	Negative	Yes	2020-2021	Black/African American	Non-Hispanic/Non-Latino	23	Female	0	A/H1N1	31297
OPWoH220	Older PWoH	Older	Negative	No	2022-2023	Black/African American	Non-Hispanic/Non-Latino	62	Male	0	B/Victoria	10836
OPWoH230	Older PWoH	Older	Negative	No	2022-2023	Black/African American	Non-Hispanic/Non-Latino	63	Female	0	B/Victoria	1421
OPWoH236	Older PWoH	Older	Negative	No	2022-2023	Black/African American	Non-Hispanic/Non-Latino	61	Female	0	B/Victoria	22922
OPWoH218	Older PWoH	Older	Negative	Yes	2022-2023	White/Caucasian	Non-Hispanic/Non-Latino	70	Male	0	B/Victoria	32185.5
OPWoH235	Older PWoH	Older	Negative	Yes	2022-2023	Black/African American	Non-Hispanic/Non-Latino	61	Male	0	B/Victoria	28496.5
OPWoH266	Older PWoH	Older	Negative	Yes	2023-2024	Black/African American	Non-Hispanic/Non-Latino	66	Male	0	B/Victoria	94365
OPWH030	Older PWH	Older	Positive	Yes	2021-2022	Black/African American	Non-Hispanic/Non-Latino	66	Male	0	B/Victoria	12608
OPWH052	Older PWH	Older	Positive	Yes	2021-2022	Black/African American	Non-Hispanic/Non-Latino	81	Male	0	B/Victoria	19611
OPWH115	Older PWH	Older	Positive	Yes	2021-2022	Black/African American	Non-Hispanic/Non-Latino	60	Female	0	B/Victoria	11722.5
OPWH124	Older PWH	Older	Positive	No	2021-2022	Black/African American	Non-Hispanic/Non-Latino	63	Female	0	B/Victoria	5060
OPWH126	Older PWH	Older	Positive	Yes	2021-2022	Black/African American		65	Male	0	B/Victoria	24899
OPWH153	Older PWH	Older	Positive	No	2021-2022	Black/African American	Non-Hispanic/Non-Latino	66	Female	0	B/Victoria	14711.5
OPWH158	Older PWH	Older	Positive	Yes	2022-2023	Black/African American	Non-Hispanic/Non-Latino	66	Male	0	B/Victoria	33437
OPWH177	Older PWH	Older	Positive	Yes	2022-2023	Black/African American	Non-Hispanic/Non-Latino	65	Male	0	B/Victoria	3786.25
OPWH178	Older PWH	Older	Positive	Yes	2022-2023	Black/African American	Non-Hispanic/Non-Latino	60	Male	0	B/Victoria	19222.8
OPWH179	Older PWH	Older	Positive	Yes	2022-2023	Black/African American	Non-Hispanic/Non-Latino	64	Female	0	B/Victoria	227.5
OPWH205	Older PWH	Older	Positive	Yes	2023-2024	Black/African American	Non-Hispanic/Non-Latino	61	Male	0	B/Victoria	18924
OPWH191	Older PWH	Older	Positive	Yes	2022-2023	Black/African American	Hispanic/Latino	66	Female	0	A/H3N2	54402
OPWH239	Older PWH	Older	Positive	Yes	2023-2024	White/Caucasian	Hispanic/Latino	60	Male	0	B/Victoria	19600
OPWH192	Older PWH	Older	Positive	Yes	2022-2023	Black/African American	Non-Hispanic/Non-Latino	62	Male	0	A/H3N2	9277.25
OPWH193	Older PWH	Older	Positive	Yes	2022-2023	Black/African American	Non-Hispanic/Non-Latino	68	Female	0	A/H3N2	6499.75
OPWH195	Older PWH	Older	Positive	Yes	2022-2023	Black/African American	Non-Hispanic/Non-Latino	63	Female	0	A/H3N2	5764.5
OPWH198	Older PWH	Older	Positive	Yes	2022-2023	Native American	Hispanic/Latino	61	Male	0	A/H3N2	2629.5
OPWH202	Older PWH	Older	Positive	Yes	2022-2023	Black/African American	Non-Hispanic/Non-Latino	62	Male	0	A/H3N2	5198.5
OPWH203	Older PWH	Older	Positive	Yes	2022-2023	White/Caucasian	Hispanic/Latino	64	Male	0	A/H3N2	10747.5
OPWH204	Older PWH	Older	Positive	Yes	2022-2023	White/Caucasian	Hispanic/Latino	66	Male	0	A/H3N2	15829.5
OPWH205	Older PWH	Older	Positive	Yes	2023-2024	Black/African American	Non-Hispanic/Non-Latino	61	Male	0	A/H3N2	728
OPWH209	Older PWH	Older	Positive	Yes	2022-2023	Black/African American	Non-Hispanic/Non-Latino	62	Female	0	A/H3N2	2854.5
OPWH221	Older PWH	Older	Positive	No	2022-2023	Black/African American	Non-Hispanic/Non-Latino	68	Male	0	A/H3N2	19776
OPWH225	Older PWH	Older	Positive	Yes	2022-2023	Black/African American	Non-Hispanic/Non-Latino	65	Male	0	A/H3N2	13134.5
OPWH239	Older PWH	Older	Positive	Yes	2023-2024	White/Caucasian	Hispanic/Latino	60	Male	0	A/H3N2	5231
OPWH240	Older PWH	Older	Positive	Yes	2023-2024	Black/African American	Non-Hispanic/Non-Latino	61	Male	0	A/H3N2	242
OPWH244	Older PWH	Older	Positive	Yes	2023-2024	White/Caucasian	Hispanic/Latino	67	Male	0	A/H3N2	15241.5
OPWH254	Older PWH	Older	Positive	Yes	2023-2024	Black/African American	Non-Hispanic/Non-Latino	70	Female	0	B/Victoria	25801
OPWH248	Older PWH	Older	Positive	Yes	2023-2024	Black/African American	Non-Hispanic/Non-Latino	60	Male	0	A/H3N2	515
OPWH250	Older PWH	Older	Positive	Yes	2023-2024	Black/African American	Non-Hispanic/Non-Latino	66	Male	0	A/H3N2	29746.5
OPWH254	Older PWH	Older	Positive	Yes	2023-2024	Black/African American	Non-Hispanic/Non-Latino	70	Female	0	A/H3N2	17905.5
OPWH259	Older PWH	Older	Positive	Yes	2023-2024	Black/African American	Non-Hispanic/Non-Latino	62	Male	0	A/H3N2	3428.5
OPWH263	Older PWH	Older	Positive	Undetermined	2023-2024	Black/African American	Non-Hispanic/Non-Latino	60	Male	0	A/H3N2	14416.5
OPWH269	Older PWH	Older	Positive	Yes	2023-2024	Black/African American	Non-Hispanic/Non-Latino	64	Male	0	A/H3N2	28173
OPWH271	Older PWH	Older	Positive	Undetermined	2023-2024	Black/African American	Non-Hispanic/Non-Latino	63	Male	0	A/H3N2	16116
OPWH279	Older PWH	Older	Positive	Undetermined	2023-2024	Black/African American	Non-Hispanic/Non-Latino	63	Male	0	A/H3N2	4003
OPWH285	Older PWH	Older	Positive	Yes	2023-2024	White/Caucasian	Hispanic/Latino	65	Female	0	A/H3N2	46615.5
OPWH289	Older PWH	Older	Positive	Yes	2023-2024	Black/African American	Non-Hispanic/Non-Latino	60	Male	0	A/H3N2	4593
OPWH291	Older PWH	Older	Positive	Yes	2023-2024	White/Caucasian	Hispanic/Latino	70	Male	0	A/H3N2	28601
OPWH291	Older PWH	Older	Positive	Yes	2023-2024	White/Caucasian	Hispanic/Latino	70	Male	0	B/Victoria	25141.5
OPWH014	Older PWH	Older	Positive	Yes	2020-2021	Black/African American	Non-Hispanic/Non-Latino	65	Female	0	B/Victoria	122
YPWoH018	Young PWoH	Young	Negative	Yes	2020-2021	White/Caucasian	Hispanic/Latino	27	Female	0	A/H1N1	74592
OPWH016	Older PWH	Older	Positive	Yes	2020-2021	Black/African American	Non-Hispanic/Non-Latino	68	Male	0	B/Victoria	9867
OPWH024	Older PWH	Older	Positive	Yes	2020-2021	Black/African American	Non-Hispanic/Non-Latino	67	Female	0	B/Victoria	7568
OPWH029	Older PWH	Older	Positive	No	2021-2022	Black/African American	Non-Hispanic/Non-Latino	68	Male	0	B/Victoria	39818
OPWH042	Older PWH	Older	Positive	Yes	2021-2022	Black/African American	Non-Hispanic/Non-Latino	67	Female	0	B/Victoria	53199
OPWH066	Older PWH	Older	Positive	Yes	2021-2022	White/Caucasian	Hispanic/Latino	60	Male	0	B/Victoria	109
OPWH078	Older PWH	Older	Positive	Yes	2021-2022	White/Caucasian	Hispanic/Latino	64	Male	0	B/Victoria	14522
OPWH079	Older PWH	Older	Positive	Yes	2021-2022	Black/African American	Non-Hispanic/Non-Latino	61	Male	0	B/Victoria	17056
OPWH096	Older PWH	Older	Positive	No	2021-2022	White/Caucasian	Hispanic/Latino	76	Male	0	B/Victoria	13299
OPWH169	Older PWH	Older	Positive	Yes	2022-2023	Black/African American	Non-Hispanic/Non-Latino	64	Male	0	B/Victoria	2829
OPWH173	Older PWH	Older	Positive	Yes	2022-2023	Black/African American	Non-Hispanic/Non-Latino	65	Male	0	B/Victoria	11157.2
OPWH191	Older PWH	Older	Positive	Yes	2022-2023	Black/African American	Hispanic/Latino	66	Female	0	B/Victoria	10323.5
OPWH193	Older PWH	Older	Positive	Yes	2022-2023	Black/African American	Non-Hispanic/Non-Latino	68	Female	0	B/Victoria	17086.5
OPWH198	Older PWH	Older	Positive	Yes	2022-2023	Native American	Hispanic/Latino	61	Male	0	B/Victoria	1770
OPWH250	Older PWH	Older	Positive	Yes	2023-2024	Black/African American	Non-Hispanic/Non-Latino	66	Male	0	B/Victoria	27316.5
OPWH269	Older PWH	Older	Positive	Yes	2023-2024	Black/African American	Non-Hispanic/Non-Latino	64	Male	0	B/Victoria	12865
OPWH271	Older PWH	Older	Positive	Undetermined	2023-2024	Black/African American	Non-Hispanic/Non-Latino	63	Male	0	B/Victoria	14624
OPWH285	Older PWH	Older	Positive	Yes	2023-2024	White/Caucasian	Hispanic/Latino	65	Female	0	B/Victoria	23719
OPWH289	Older PWH	Older	Positive	Yes	2023-2024	Black/African American	Non-Hispanic/Non-Latino	60	Male	0	B/Victoria	6829.5
OPWH001	Older PWH	Older	Positive	Yes	2020-2021	Black/African American	Non-Hispanic/Non-Latino	68	Female	0	B/Victoria	15295
OPWH017	Older PWH	Older	Positive	Yes	2020-2021	Black/African American	Non-Hispanic/Non-Latino	66	Male	0	B/Victoria	22944
OPWH041	Older PWH	Older	Positive	Yes	2021-2022	White/Caucasian	Hispanic/Latino	65	Male	0	B/Victoria	12019
OPWH070	Older PWH	Older	Positive	Yes	2021-2022	White/Caucasian	Hispanic/Latino	62	Male	0	B/Victoria	56139
OPWH071	Older PWH	Older	Positive	Yes	2021-2022	Black/African American	Non-Hispanic/Non-Latino	64	Female	0	B/Victoria	53592
OPWH072	Older PWH	Older	Positive	Yes	2021-2022	Black/African American	Non-Hispanic/Non-Latino	63	Female	0	B/Victoria	59886
OPWH075	Older PWH	Older	Positive	Yes	2021-2022	Black/African American	Non-Hispanic/Non-Latino	65	Male	0	B/Victoria	26229
OPWH089	Older PWH	Older	Positive	Yes	2021-2022	Black/African American	Non-Hispanic/Non-Latino	64	Female	0	B/Victoria	30776
OPWH182	Older PWH	Older	Positive	Yes	2022-2023	Black/African American	Non-Hispanic/Non-Latino	61	Male	0	B/Victoria	60268
OPWH190	Older PWH	Older	Positive	Yes	2022-2023	Multi-racial/Mixed	Hispanic/Latino	61	Male	0	B/Victoria	1253.25
OPWH192	Older PWH	Older	Positive	Yes	2022-2023	Black/African American	Non-Hispanic/Non-Latino	62	Male	0	B/Victoria	6293.5
OPWH195	Older PWH	Older	Positive	Yes	2022-2023	Black/African American	Non-Hispanic/Non-Latino	63	Female	0	B/Victoria	7594
OPWH202	Older PWH	Older	Positive	Yes	2022-2023	Black/African American	Non-Hispanic/Non-Latino	62	Male	0	B/Victoria	483.25
OPWH203	Older PWH	Older	Positive	Yes	2022-2023	White/Caucasian	Hispanic/Latino	64	Male	0	B/Victoria	23754.5
OPWH209	Older PWH	Older	Positive	Yes	2022-2023	Black/African American	Non-Hispanic/Non-Latino	62	Female	0	B/Victoria	16572
YPWoH021	Young PWoH	Young	Negative	Yes	2020-2021	Black/African American	Non-Hispanic/Non-Latino	33	Male	0	A/H1N1	56739
OPWH221	Older PWH	Older	Positive	No	2022-2023	Black/African American	Non-Hispanic/Non-Latino	68	Male	0	B/Victoria	775
OPWH240	Older PWH	Older	Positive	Yes	2023-2024	Black/African American	Non-Hispanic/Non-Latino	61	Male	0	B/Victoria	494
OPWH244	Older PWH	Older	Positive	Yes	2023-2024	White/Caucasian	Hispanic/Latino	67	Male	0	B/Victoria	27247.5
OPWH248	Older PWH	Older	Positive	Yes	2023-2024	Black/African American	Non-Hispanic/Non-Latino	60	Male	0	B/Victoria	13495.5
OPWH279	Older PWH	Older	Positive	Undetermined	2023-2024	Black/African American	Non-Hispanic/Non-Latino	63	Male	0	B/Victoria	42670
OPWH068	Older PWH	Older	Positive	Yes	2021-2022	Black/African American	Non-Hispanic/Non-Latino	62	Female	0	B/Victoria	19561.5
OPWH076	Older PWH	Older	Positive	Yes	2021-2022	White/Caucasian	Hispanic/Latino	65	Male	0	B/Victoria	58532.5
OPWH082	Older PWH	Older	Positive	Yes	2021-2022	Black/African American	Non-Hispanic/Non-Latino	63	Female	0	B/Victoria	40588
OPWH168	Older PWH	Older	Positive	Yes	2022-2023	Black/African American	Non-Hispanic/Non-Latino	65	Male	0	B/Victoria	7424
OPWH172	Older PWH	Older	Positive	Yes	2022-2023	Black/African American	Non-Hispanic/Non-Latino	68	Male	0	B/Victoria	2226.75
OPWH174	Older PWH	Older	Positive	Yes	2022-2023	Black/African American	Non-Hispanic/Non-Latino	65	Female	0	B/Victoria	20965
OPWH225	Older PWH	Older	Positive	Yes	2022-2023	Black/African American	Non-Hispanic/Non-Latino	65	Male	0	B/Victoria	24194
OPWH259	Older PWH	Older	Positive	Yes	2023-2024	Black/African American	Non-Hispanic/Non-Latino	62	Male	0	B/Victoria	46812
OPWH263	Older PWH	Older	Positive	Undetermined	2023-2024	Black/African American	Non-Hispanic/Non-Latino	60	Male	0	B/Victoria	33611
OPWH036	Older PWH	Older	Positive	Yes	2021-2022	Black/African American	Non-Hispanic/Non-Latino	65	Male	0	B/Victoria	89347.5
OPWH037	Older PWH	Older	Positive	Yes	2021-2022	Black/African American	Non-Hispanic/Non-Latino	67	Male	0	B/Victoria	81233
OPWH100	Older PWH	Older	Positive	Yes	2021-2022	White/Caucasian	Hispanic/Latino	61	Male	0	B/Victoria	12397
OPWH204	Older PWH	Older	Positive	Yes	2022-2023	White/Caucasian	Hispanic/Latino	66	Male	0	B/Victoria	14962
YPWoH012	Young PWoH	Young	Negative	Yes	2020-2021	Black/African American	Non-Hispanic/Non-Latino	33	Male	0	B/Victoria	13236
YPWoH103	Young PWoH	Young	Negative	Yes	2021-2022	White/Caucasian	Hispanic/Latino	38	Male	0	B/Victoria	9252.5
YPWoH105	Young PWoH	Young	Negative	Yes	2021-2022	Black/African American	Non-Hispanic/Non-Latino	35	Male	0	B/Victoria	11899
YPWoH129	Young PWoH	Young	Negative	Yes	2021-2022	Black/African American,White/Caucasian	Non-Hispanic/Non-Latino	31	Female	0	B/Victoria	26136.5
YPWoH135	Young PWoH	Young	Negative	No	2021-2022	White/Caucasian	Non-Hispanic/Non-Latino	40	Male	0	B/Victoria	10813
YPWoH141	Young PWoH	Young	Negative	Yes	2021-2022	Black/African American	Non-Hispanic/Non-Latino	38	Female	0	B/Victoria	15359
YPWoH002	Young PWoH	Young	Negative	No	2020-2021	Black/African American	Non-Hispanic/Non-Latino	29	Female	0	B/Victoria	15875
YPWoH013	Young PWoH	Young	Negative	Yes	2020-2021	Black/African American	Non-Hispanic/Non-Latino	30	Male	0	B/Victoria	16903
YPWoH020	Young PWoH	Young	Negative	No	2020-2021	Black/African American	Non-Hispanic/Non-Latino	32	Female	0	B/Victoria	4571
YPWoH022	Young PWoH	Young	Negative	No	2020-2021	Black/African American	Non-Hispanic/Non-Latino	32	Female	0	B/Victoria	14707
YPWoH026	Young PWoH	Young	Negative	Yes	2020-2021	Other	Non-Hispanic/Non-Latino	34	Female	0	B/Victoria	8525
YPWoH035	Young PWoH	Young	Negative	No	2021-2022	Black/African American	Hispanic/Latino	27	Female	0	B/Victoria	1680.5
YPWoH049	Young PWoH	Young	Negative	Yes	2021-2022	White/Caucasian	Hispanic/Latino	25	Female	0	B/Victoria	93
YPWoH062	Young PWoH	Young	Negative	Yes	2021-2022	Black/African American	Hispanic/Latino	26	Male	0	B/Victoria	24876
YPWoH107	Young PWoH	Young	Negative	No	2021-2022	White/Caucasian	Hispanic/Latino	27	Male	0	B/Victoria	45223.5
YPWoH109	Young PWoH	Young	Negative	Yes	2021-2022	Black/African American	Non-Hispanic/Non-Latino	35	Male	0	B/Victoria	11514
YPWoH112	Young PWoH	Young	Negative	Yes	2021-2022	Black/African American	Non-Hispanic/Non-Latino	25	Female	0	B/Victoria	12973
YPWoH116	Young PWoH	Young	Negative	No	2021-2022	Other	Hispanic/Latino	27	Male	0	B/Victoria	32512
YPWoH119	Young PWoH	Young	Negative	No	2021-2022	Black/African American	Non-Hispanic/Non-Latino	33	Male	0	B/Victoria	42196
YPWoH125	Young PWoH	Young	Negative	No	2021-2022	White/Caucasian	Non-Hispanic/Non-Latino	32	Male	0	B/Victoria	6284
YPWoH211	Young PWoH	Young	Negative	Yes	2022-2023	Black/African American	Hispanic/Latino	35	Male	0	B/Victoria	10584.5
YPWoH040	Young PWoH	Young	Negative	Undetermined	2021-2022	Black/African American	Non-Hispanic/Non-Latino	25	Female	0	B/Victoria	34559.5
YPWoH041	Young PWoH	Young	Negative	No	2021-2022	White/Caucasian	Hispanic/Latino	31	Female	0	B/Victoria	25280.5
YPWoH050	Young PWoH	Young	Negative	Yes	2021-2022	White/Caucasian	Hispanic/Latino	25	Female	0	B/Victoria	36052
YPWoH077	Young PWoH	Young	Negative	Yes	2021-2022	Black/African American	Non-Hispanic/Non-Latino	37	Female	0	B/Victoria	7641.5
YPWoH094	Young PWoH	Young	Negative	No	2021-2022	White/Caucasian,Other	Hispanic/Latino	26	Female	0	B/Victoria	19391
YPWoH095	Young PWoH	Young	Negative	Yes	2021-2022	Other	Hispanic/Latino	30	Female	0	B/Victoria	35720
YPWoH110	Young PWoH	Young	Negative	No	2021-2022	Black/African American	Non-Hispanic/Non-Latino	40	Female	0	B/Victoria	49612
YPWoH123	Young PWoH	Young	Negative	Yes	2021-2022	Black/African American	Non-Hispanic/Non-Latino	28	Female	0	B/Victoria	48698
YPWoH132	Young PWoH	Young	Negative	Yes	2021-2022	White/Caucasian	Non-Hispanic/Non-Latino	39	Male	0	B/Victoria	35832.5
YPWoH137	Young PWoH	Young	Negative	Yes	2021-2022	Black/African American	Non-Hispanic/Non-Latino	36	Male	0	B/Victoria	28601
YPWoH295	Young PWoH	Young	Negative	Undetermined	2023-2024	Black/African American	Non-Hispanic/Non-Latino	21	Male	0	B/Victoria	27895.5
YPWoH299	Young PWoH	Young	Negative	Yes	2023-2024	White/Caucasian	Hispanic/Latino	19	Male	0	B/Victoria	17256
YPWoH019	Young PWoH	Young	Negative	No	2020-2021	Black/African American	Non-Hispanic/Non-Latino	27	Male	0	B/Victoria	14767
YPWoH025	Young PWoH	Young	Negative	No	2020-2021	Black/African American	Non-Hispanic/Non-Latino	24	Female	0	B/Victoria	4039
YPWoH028	Young PWoH	Young	Negative	No	2020-2021	Black/African American	Non-Hispanic/Non-Latino	24	Female	0	B/Victoria	791
YPWoH042	Young PWoH	Young	Negative	Yes	2021-2022	Black/African American	Non-Hispanic/Non-Latino	30	Female	0	B/Victoria	22145
YPWoH043	Young PWoH	Young	Negative	Yes	2021-2022	Asian	Non-Hispanic/Non-Latino	35	Female	0	B/Victoria	21636
YPWoH047	Young PWoH	Young	Negative	Yes	2021-2022	White/Caucasian	Hispanic/Latino	23	Male	0	B/Victoria	65005
YPWoH056	Young PWoH	Young	Negative	Yes	2021-2022	White/Caucasian	Non-Hispanic/Non-Latino	29	Female	0	B/Victoria	15167.5
YPWoH063	Young PWoH	Young	Negative	No	2021-2022	Black/African American	Non-Hispanic/Non-Latino	33	Female	0	B/Victoria	16904
YPWoH067	Young PWoH	Young	Negative	Yes	2021-2022	White/Caucasian	Non-Hispanic/Non-Latino	24	Female	0	B/Victoria	32144
YPWoH084	Young PWoH	Young	Negative	Yes	2021-2022	Asian	Non-Hispanic/Non-Latino	29	Female	0	B/Victoria	52100
YPWoH294	Young PWoH	Young	Negative	Yes	2023-2024	Black/African American,White/Caucasian	Hispanic/Latino	31	Female	0	B/Victoria	35450
YPWoH045	Young PWoH	Young	Negative	Yes	2021-2022	White/Caucasian	Hispanic/Latino	26	Female	0	B/Victoria	27409.5
YPWoH046	Young PWoH	Young	Negative	Yes	2021-2022	White/Caucasian	Hispanic/Latino	23	Male	0	B/Victoria	45887
YPWoH053	Young PWoH	Young	Negative	Yes	2021-2022	White/Caucasian	Non-Hispanic/Non-Latino	36	Male	0	B/Victoria	66869
YPWoH059	Young PWoH	Young	Negative	Yes	2021-2022	White/Caucasian	Non-Hispanic/Non-Latino	25	Female	0	B/Victoria	12849
YPWoH083	Young PWoH	Young	Negative	Yes	2021-2022	White/Caucasian,Other	Non-Hispanic/Non-Latino	26	Female	0	B/Victoria	59539
YPWoH044	Young PWoH	Young	Negative	Yes	2021-2022	Black/African American	Non-Hispanic/Non-Latino	26	Female	0	B/Victoria	14046.5
YPWoH098	Young PWoH	Young	Negative	No	2021-2022	White/Caucasian	Hispanic/Latino	32	Male	0	B/Victoria	19750
YPWoH099	Young PWoH	Young	Negative	No	2021-2022	Black/African American,White/Caucasian	Non-Hispanic/Non-Latino	31	Male	0	B/Victoria	6776
YPWH004	Young PWH	Young	Positive	No	2020-2021	White/Caucasian	Hispanic/Latino	34	Male	0	B/Victoria	10510
YPWH011	Young PWH	Young	Positive	Yes	2020-2021	White/Caucasian	Hispanic/Latino	28	Male	0	B/Victoria	15497
YPWH016	Young PWH	Young	Positive	Yes	2021-2022	White/Caucasian	Hispanic/Latino	31	Male	0	B/Victoria	18012
YPWH114	Young PWH	Young	Positive	Yes	2021-2022	Black/African American	Non-Hispanic/Non-Latino	36	Male	0	B/Victoria	30627
YPWH162	Young PWH	Young	Positive	Yes	2022-2023	Black/African American	Non-Hispanic/Non-Latino	35	Male	0	B/Victoria	1196
YPWH175	Young PWH	Young	Positive	No	2022-2023	Black/African American	Non-Hispanic/Non-Latino	40	Female	0	B/Victoria	1355.5
YPWH208	Young PWH	Young	Positive	Yes	2022-2023	White/Caucasian	Hispanic/Latino	25	Female	0	B/Victoria	469.25
YPWH246	Young PWH	Young	Positive	Yes	2023-2024	White/Caucasian	Hispanic/Latino	36	Male	0	B/Victoria	22006
YPWH251	Young PWH	Young	Positive	Yes	2023-2024	Black/African American	Non-Hispanic/Non-Latino	37	Female	0	B/Victoria	6534.5
YPWH280	Young PWH	Young	Positive	Yes	2023-2024	White/Caucasian	Hispanic/Latino	33	Male	0	B/Victoria	21555
YPWH007	Young PWH	Young	Positive	Yes	2020-2021	Black/African American	Non-Hispanic/Non-Latino	29	Female	0	B/Victoria	8501
YPWH065	Young PWH	Young	Positive	Yes	2021-2022	Black/African American	Non-Hispanic/Non-Latino	29	Female	0	B/Victoria	21564
YPWH130	Young PWH	Young	Positive	Yes	2021-2022	White/Caucasian	Hispanic/Latino	28	Male	0	B/Victoria	37487
YPWH157	Young PWH	Young	Positive	Undetermined	2022-2023	Black/African American	Non-Hispanic/Non-Latino	25	Male	0	B/Victoria	3844
YPWH160	Young PWH	Young	Positive	Undetermined	2022-2023	#N/A	#N/A	23	#N/A	0	B/Victoria	10235
YPWH161	Young PWH	Young	Positive	Yes	2022-2023	Black/African American	Non-Hispanic/Non-Latino	30	Male	0	B/Victoria	8679
YPWH222	Young PWH	Young	Positive	Yes	2022-2023	Black/African American	Hispanic/Latino	28	Male	0	B/Victoria	3287
YPWH224	Young PWH	Young	Positive	Yes	2022-2023	White/Caucasian	Non-Hispanic/Non-Latino	40	Male	0	B/Victoria	1694.5
YPWH226	Young PWH	Young	Positive	Yes	2022-2023	White/Caucasian	Hispanic/Latino	33	Male	0	B/Victoria	3225.5
YPWH233	Young PWH	Young	Positive	Yes	2022-2023	Black/African American	Non-Hispanic/Non-Latino	39	Female	0	B/Victoria	27698.5
YPWH293	Young PWH	Young	Positive	Yes	2023-2024	White/Caucasian	Hispanic/Latino	37	Male	0	B/Victoria	57688
YPWH006	Young PWH	Young	Positive	Yes	2020-2021	White/Caucasian	Hispanic/Latino	34	Male	0	B/Victoria	23279
YPWH055	Young PWH	Young	Positive	No	2021-2022	Black/African American	Non-Hispanic/Non-Latino	30	Female	0	B/Victoria	34308
YPWH151	Young PWH	Young	Positive	Yes	2021-2022	Black/African American	Non-Hispanic/Non-Latino	31	Male	0	B/Victoria	46231
YPWH155	Young PWH	Young	Positive	Yes	2022-2023	Black/African American	Non-Hispanic/Non-Latino	31	Female	0	B/Victoria	16070
YPWH156	Young PWH	Young	Positive	Yes	2022-2023	Black/African American	Non-Hispanic/Non-Latino	36	Male	0	B/Victoria	1475
YPWH159	Young PWH	Young	Positive	Yes	2022-2023	Black/African American	Non-Hispanic/Non-Latino	21	Male	0	B/Victoria	33804.5
YPWH166	Young PWH	Young	Positive	No	2022-2023	Black/African American	Non-Hispanic/Non-Latino	30	Female	0	B/Victoria	2288
YPWH167	Young PWH	Young	Positive	Yes	2022-2023	Multi-racial/Mixed	Hispanic/Latino	23	Male	0	B/Victoria	10974
YPWH176	Young PWH	Young	Positive	Undetermined	2022-2023	Native American	Non-Hispanic/Non-Latino	40	Male	0	B/Victoria	1735
YPWH181	Young PWH	Young	Positive	Yes	2022-2023	White/Caucasian	Hispanic/Latino	35	Male	0	B/Victoria	4015
YPWH189	Young PWH	Young	Positive	Yes	2022-2023	Multi-racial/Mixed	Hispanic/Latino	24	Male	0	B/Victoria	26842.5
YPWH300	Young PWH	Young	Positive	Yes	2023-2024	White/Caucasian	Hispanic/Latino	28	Male	0	B/Victoria	228
YPWH102	Young PWH	Young	Positive	No	2021-2022	White/Caucasian	Non-Hispanic/Non-Latino	34	Male	0	B/Victoria	20117
YPWH264	Young PWH	Young	Positive	Undetermined	2023-2024	White/Caucasian	Hispanic/Latino	38	Male	0	B/Victoria	8171
YPWH284	Young PWH	Young	Positive	No	2023-2024	Black/African American	Non-Hispanic/Non-Latino	39	Male	0	B/Victoria	10708.5
YPWH290	Young PWH	Young	Positive	No	2023-2024	Black/African American	Non-Hispanic/Non-Latino	33	Female	0	B/Victoria	9317
OPWoH242	Older PWoH	Older	Negative	Yes	2023-2024	Black/African American	Non-Hispanic/Non-Latino	64	Male	0	B/Yamagata	1441.5
OPWoH257	Older PWoH	Older	Negative	Yes	2023-2024	Black/African American	Non-Hispanic/Non-Latino	60	Female	0	B/Yamagata	3235
OPWoH262	Older PWoH	Older	Negative	Yes	2023-2024	Black/African American	Non-Hispanic/Non-Latino	63	Male	0	B/Yamagata	17535
OPWoH267	Older PWoH	Older	Negative	No	2023-2024	Black/African American	Non-Hispanic/Non-Latino	66	Male	0	B/Yamagata	16319.5
OPWoH270	Older PWoH	Older	Negative	Yes	2023-2024	Black/African American	Non-Hispanic/Non-Latino	63	Male	0	B/Yamagata	2112
OPWoH301	Older PWoH	Older	Negative	No	2023-2024	White/Caucasian	Hispanic/Latino	66	Male	0	B/Yamagata	12760
OPWoH302	Older PWoH	Older	Negative	Yes	2023-2024	Black/African American	Non-Hispanic/Non-Latino	65	Male	0	B/Yamagata	1087.5
OPWoH303	Older PWoH	Older	Negative	Yes	2023-2024	White/Caucasian	Hispanic/Latino	60	Female	0	B/Yamagata	2818
OPWoH003	Older PWoH	Older	Negative	Undetermined	2020-2021	White/Caucasian	Hispanic/Latino	67	Female	0	B/Yamagata	10307
OPWoH005	Older PWoH	Older	Negative	Yes	2020-2021	Black/African American	Non-Hispanic/Non-Latino	65	Female	0	B/Yamagata	4763
OPWoH060	Older PWoH	Older	Negative	Yes	2021-2022	White/Caucasian	Non-Hispanic/Non-Latino	85	Male	0	B/Yamagata	21196.5
OPWoH073	Older PWoH	Older	Negative	Yes	2021-2022	White/Caucasian	Non-Hispanic/Non-Latino	63	Female	0	B/Yamagata	47458
OPWoH080	Older PWoH	Older	Negative	Yes	2021-2022	Black/African American	Non-Hispanic/Non-Latino	71	Male	0	B/Yamagata	4613
OPWoH090	Older PWoH	Older	Negative	No	2021-2022	White/Caucasian	Hispanic/Latino	60	Male	0	B/Yamagata	12086
OPWoH091	Older PWoH	Older	Negative	Yes	2021-2022	Black/African American	Non-Hispanic/Non-Latino	62	Male	0	B/Yamagata	9719
OPWoH093	Older PWoH	Older	Negative	No	2021-2022	Black/African American	Non-Hispanic/Non-Latino	71	Male	0	B/Yamagata	30824.5
OPWoH111	Older PWoH	Older	Negative	Undetermined	2021-2022	Black/African American	Non-Hispanic/Non-Latino	61	Male	0	B/Yamagata	16903
OPWoH144	Older PWoH	Older	Negative	Yes	2021-2022	White/Caucasian	Hispanic/Latino	60	Male	0	B/Yamagata	9696
OPWoH148	Older PWoH	Older	Negative	No	2021-2022	Black/African American	Non-Hispanic/Non-Latino	65	Male	0	B/Yamagata	15009
OPWoH150	Older PWoH	Older	Negative	Yes	2021-2022	White/Caucasian	Non-Hispanic/Non-Latino	60	Female	0	B/Yamagata	23661
OPWoH256	Older PWoH	Older	Negative	Yes	2023-2024	Black/African American	Non-Hispanic/Non-Latino	66	Male	0	B/Yamagata	22608
OPWoH266	Older PWoH	Older	Negative	Yes	2023-2024	Black/African American	Non-Hispanic/Non-Latino	66	Male	0	B/Yamagata	9107
OPWoH288	Older PWoH	Older	Negative	No	2023-2024	Black/African American	Non-Hispanic/Non-Latino	61	Male	0	B/Yamagata	46928
OPWoH027	Older PWoH	Older	Negative	Yes	2020-2021	White/Caucasian	Hispanic/Latino	73	Male	0	B/Yamagata	23407
OPWoH030	Older PWoH	Older	Negative	No	2020-2021	Black/African American	Non-Hispanic/Non-Latino	66	Male	0	B/Yamagata	14734
OPWoH038	Older PWoH	Older	Negative	Yes	2021-2022	White/Caucasian	Non-Hispanic/Non-Latino	67	Female	0	B/Yamagata	31320
OPWoH064	Older PWoH	Older	Negative	Yes	2021-2022	Black/African American	Hispanic/Latino	69	Male	0	B/Yamagata	28844
OPWoH131	Older PWoH	Older	Negative	No	2021-2022	Black/African American	Non-Hispanic/Non-Latino	70	Male	0	B/Yamagata	43943
OPWoH133	Older PWoH	Older	Negative	No	2021-2022	White/Caucasian	Hispanic/Latino	62	Female	0	B/Yamagata	49230.5
OPWoH140	Older PWoH	Older	Negative	Yes	2021-2022	Black/African American	Non-Hispanic/Non-Latino	61	Female	0	B/Yamagata	20363
OPWoH142	Older PWoH	Older	Negative	Undetermined	2021-2022	White/Caucasian	Non-Hispanic/Non-Latino	63	Female	0	B/Yamagata	1627.5
OPWoH145	Older PWoH	Older	Negative	Undetermined	2021-2022	White/Caucasian	Hispanic/Latino	65	Male	0	B/Yamagata	9967
OPWoH146	Older PWoH	Older	Negative	Yes	2021-2022	Black/African American	Non-Hispanic/Non-Latino	69	Male	0	B/Yamagata	20606
OPWoH147	Older PWoH	Older	Negative	No	2021-2022	Black/African American	Non-Hispanic/Non-Latino	60	Male	0	B/Yamagata	24158
OPWoH231	Older PWoH	Older	Negative	Yes	2022-2023	Black/African American	Non-Hispanic/Non-Latino	60	Female	0	B/Yamagata	13293
OPWoH237	Older PWoH	Older	Negative	Yes	2023-2024	Black/African American,Native American	Non-Hispanic/Non-Latino	64	Male	0	B/Yamagata	4270
OPWoH272	Older PWoH	Older	Negative	No	2023-2024	White/Caucasian	Hispanic/Latino	62	Male	0	B/Yamagata	98
OPWoH275	Older PWoH	Older	Negative	Yes	2023-2024	Multi-racial/Mixed	Hispanic/Latino	64	Male	0	B/Yamagata	7219.5
OPWoH277	Older PWoH	Older	Negative	Yes	2023-2024	Black/African American	Hispanic/Latino	62	Male	0	B/Yamagata	6194
OPWoH287	Older PWoH	Older	Negative	Yes	2023-2024	Black/African American	Non-Hispanic/Non-Latino	72	Female	0	B/Yamagata	8779
OPWoH041	Older PWoH	Older	Negative	Yes	2021-2022	White/Caucasian	Hispanic/Latino	64	Male	0	B/Yamagata	88780
OPWoH092	Older PWoH	Older	Negative	Yes	2021-2022	White/Caucasian	Non-Hispanic/Non-Latino	70	Male	0	B/Yamagata	1156
OPWoH113	Older PWoH	Older	Negative	Yes	2021-2022	Black/African American	Non-Hispanic/Non-Latino	69	Male	0	B/Yamagata	36307
OPWoH120	Older PWoH	Older	Negative	Yes	2021-2022	Black/African American	Non-Hispanic/Non-Latino	64	Male	0	B/Yamagata	48525
OPWoH127	Older PWoH	Older	Negative	Yes	2021-2022	Black/African American	Non-Hispanic/Non-Latino	65	Male	0	B/Yamagata	51254.5
OPWoH170	Older PWoH	Older	Negative	Yes	2022-2023	Black/African American	Non-Hispanic/Non-Latino	69	Male	0	B/Yamagata	15975.5
OPWoH171	Older PWoH	Older	Negative	Yes	2022-2023	Black/African American	Non-Hispanic/Non-Latino	61	Female	0	B/Yamagata	10772
OPWoH183	Older PWoH	Older	Negative	Yes	2022-2023	Black/African American	Non-Hispanic/Non-Latino	70	Male	0	B/Yamagata	15480.8
OPWoH199	Older PWoH	Older	Negative	No	2022-2023	Black/African American	Non-Hispanic/Non-Latino	67	Male	0	B/Yamagata	2328.5
OPWoH200	Older PWoH	Older	Negative	Yes	2022-2023	Black/African American	Non-Hispanic/Non-Latino	64	Female	0	B/Yamagata	4649
OPWoH201	Older PWoH	Older	Negative	Yes	2022-2023	Black/African American	Non-Hispanic/Non-Latino	60	Female	0	B/Yamagata	10367.8
OPWoH206	Older PWoH	Older	Negative	Yes	2022-2023	Black/African American	Non-Hispanic/Non-Latino	77	Female	0	B/Yamagata	7150.75
OPWoH214	Older PWoH	Older	Negative	Yes	2022-2023	Black/African American	Non-Hispanic/Non-Latino	60	Female	0	B/Yamagata	17433.5
OPWoH219	Older PWoH	Older	Negative	Yes	2022-2023	White/Caucasian	Hispanic/Latino	61	Male	0	B/Yamagata	27247
OPWoH227	Older PWoH	Older	Negative	Yes	2022-2023	Black/African American	Non-Hispanic/Non-Latino	64	Male	0	B/Yamagata	18828
OPWoH229	Older PWoH	Older	Negative	No	2022-2023	Black/African American	Non-Hispanic/Non-Latino	63	Male	0	B/Yamagata	8097
OPWoH230	Older PWoH	Older	Negative	No	2022-2023	Black/African American	Non-Hispanic/Non-Latino	63	Female	0	B/Yamagata	4289
OPWoH234	Older PWoH	Older	Negative	Yes	2022-2023	Black/African American	Non-Hispanic/Non-Latino	63	Male	0	B/Yamagata	41449
OPWoH258	Older PWoH	Older	Negative	Yes	2023-2024	Black/African American	Non-Hispanic/Non-Latino	62	Male	0	B/Yamagata	38505
OPWoH274	Older PWoH	Older	Negative	Yes	2023-2024	Black/African American	Non-Hispanic/Non-Latino	62	Male	0	B/Yamagata	15277
OPWoH286	Older PWoH	Older	Negative	Yes	2023-2024	Black/African American	Non-Hispanic/Non-Latino	71	Female	0	B/Yamagata	32859
OPWoH087	Older PWoH	Older	Negative	Yes	2021-2022	Black/African American	Non-Hispanic/Non-Latino	60	Male	0	B/Yamagata	81210
OPWoH097	Older PWoH	Older	Negative	No	2021-2022	Black/African American	Non-Hispanic/Non-Latino	61	Male	0	B/Yamagata	92832
OPWoH108	Older PWoH	Older	Negative	No	2021-2022	Black/African American	Non-Hispanic/Non-Latino	60	Male	0	B/Yamagata	83271
OPWoH117	Older PWoH	Older	Negative	No	2021-2022	Black/African American	Non-Hispanic/Non-Latino	61	Male	0	B/Yamagata	116028
OPWoH207	Older PWoH	Older	Negative	Yes	2022-2023	Black/African American	Non-Hispanic/Non-Latino	70	Male	0	B/Yamagata	17411
OPWoH212	Older PWoH	Older	Negative	Yes	2022-2023	Black/African American	Non-Hispanic/Non-Latino	62	Female	0	B/Yamagata	45161.5
OPWoH220	Older PWoH	Older	Negative	No	2022-2023	Black/African American	Non-Hispanic/Non-Latino	62	Male	0	B/Yamagata	9803
OPWoH236	Older PWoH	Older	Negative	No	2022-2023	Black/African American	Non-Hispanic/Non-Latino	61	Female	0	B/Yamagata	28947
OPWoH194	Older PWoH	Older	Negative	Yes	2022-2023	Black/African American	Non-Hispanic/Non-Latino	71	Male	0	B/Yamagata	13870.2
OPWoH218	Older PWoH	Older	Negative	Yes	2022-2023	White/Caucasian	Non-Hispanic/Non-Latino	70	Male	0	B/Yamagata	35770.5
OPWoH235	Older PWoH	Older	Negative	Yes	2022-2023	Black/African American	Non-Hispanic/Non-Latino	61	Male	0	B/Yamagata	30427.5
OPWH205	Older PWH	Older	Positive	Yes	2023-2024	Black/African American	Non-Hispanic/Non-Latino	61	Male	0	B/Yamagata	3939
OPWH014	Older PWH	Older	Positive	Yes	2020-2021	Black/African American	Non-Hispanic/Non-Latino	65	Female	0	B/Yamagata	99
OPWH124	Older PWH	Older	Positive	No	2021-2022	Black/African American	Non-Hispanic/Non-Latino	63	Female	0	B/Yamagata	5200.5
OPWH198	Older PWH	Older	Positive	Yes	2022-2023	Native American	Hispanic/Latino	61	Male	0	B/Yamagata	328.75
OPWH239	Older PWH	Older	Positive	Yes	2023-2024	White/Caucasian	Hispanic/Latino	60	Male	0	B/Yamagata	16406
OPWH240	Older PWH	Older	Positive	Yes	2023-2024	Black/African American	Non-Hispanic/Non-Latino	61	Male	0	B/Yamagata	154
OPWH248	Older PWH	Older	Positive	Yes	2023-2024	Black/African American	Non-Hispanic/Non-Latino	60	Male	0	B/Yamagata	1843
OPWH250	Older PWH	Older	Positive	Yes	2023-2024	Black/African American	Non-Hispanic/Non-Latino	66	Male	0	B/Yamagata	26356
OPWH254	Older PWH	Older	Positive	Yes	2023-2024	Black/African American	Non-Hispanic/Non-Latino	70	Female	0	B/Yamagata	14748
OPWH259	Older PWH	Older	Positive	Yes	2023-2024	Black/African American	Non-Hispanic/Non-Latino	62	Male	0	B/Yamagata	7190
OPWH269	Older PWH	Older	Positive	Yes	2023-2024	Black/African American	Non-Hispanic/Non-Latino	64	Male	0	B/Yamagata	15942
OPWH271	Older PWH	Older	Positive	Undetermined	2023-2024	Black/African American	Non-Hispanic/Non-Latino	63	Male	0	B/Yamagata	4012.5
OPWH289	Older PWH	Older	Positive	Yes	2023-2024	Black/African American	Non-Hispanic/Non-Latino	60	Male	0	B/Yamagata	739.5
OPWH291	Older PWH	Older	Positive	Yes	2023-2024	White/Caucasian	Hispanic/Latino	70	Male	0	B/Yamagata	8652.5
OPWH017	Older PWH	Older	Positive	Yes	2020-2021	Black/African American	Non-Hispanic/Non-Latino	66	Male	0	B/Yamagata	15050
OPWH024	Older PWH	Older	Positive	Yes	2020-2021	Black/African American	Non-Hispanic/Non-Latino	67	Female	0	B/Yamagata	9789
OPWH041	Older PWH	Older	Positive	Yes	2021-2022	White/Caucasian	Hispanic/Latino	65	Male	0	B/Yamagata	13103.5
OPWH042	Older PWH	Older	Positive	Yes	2021-2022	Black/African American	Non-Hispanic/Non-Latino	67	Female	0	B/Yamagata	68813.5
OPWH052	Older PWH	Older	Positive	Yes	2021-2022	Black/African American	Non-Hispanic/Non-Latino	81	Male	0	B/Yamagata	16418
OPWH066	Older PWH	Older	Positive	Yes	2021-2022	White/Caucasian	Hispanic/Latino	60	Male	0	B/Yamagata	90
OPWH076	Older PWH	Older	Positive	Yes	2021-2022	White/Caucasian	Hispanic/Latino	65	Male	0	B/Yamagata	37626
OPWH079	Older PWH	Older	Positive	Yes	2021-2022	Black/African American	Non-Hispanic/Non-Latino	61	Male	0	B/Yamagata	6573.5
OPWH115	Older PWH	Older	Positive	Yes	2021-2022	Black/African American	Non-Hispanic/Non-Latino	60	Female	0	B/Yamagata	10731
OPWH153	Older PWH	Older	Positive	No	2021-2022	Black/African American	Non-Hispanic/Non-Latino	66	Female	0	B/Yamagata	26680.5
OPWH031	Older PWH	Older	Positive	Yes	2020-2021	Black/African American	Non-Hispanic/Non-Latino	70	Male	0	B/Yamagata	15289
OPWH178	Older PWH	Older	Positive	Yes	2022-2023	Black/African American	Non-Hispanic/Non-Latino	60	Male	0	B/Yamagata	7253
OPWH179	Older PWH	Older	Positive	Yes	2022-2023	Black/African American	Non-Hispanic/Non-Latino	64	Female	0	B/Yamagata	221.5
OPWH190	Older PWH	Older	Positive	Yes	2022-2023	Multi-racial/Mixed	Hispanic/Latino	61	Male	0	B/Yamagata	214.5
OPWH202	Older PWH	Older	Positive	Yes	2022-2023	Black/African American	Non-Hispanic/Non-Latino	62	Male	0	B/Yamagata	3524.75
OPWH031	Older PWH	Older	Positive	Yes	2020-2021	Black/African American	Non-Hispanic/Non-Latino	70	Male	0	B/Victoria	39083
OPWH221	Older PWH	Older	Positive	No	2022-2023	Black/African American	Non-Hispanic/Non-Latino	68	Male	0	B/Yamagata	2140
OPWH244	Older PWH	Older	Positive	Yes	2023-2024	White/Caucasian	Hispanic/Latino	67	Male	0	B/Yamagata	7922.5
OPWH263	Older PWH	Older	Positive	Undetermined	2023-2024	Black/African American	Non-Hispanic/Non-Latino	60	Male	0	B/Yamagata	9741
OPWH279	Older PWH	Older	Positive	Undetermined	2023-2024	Black/African American	Non-Hispanic/Non-Latino	63	Male	0	B/Yamagata	19276
OPWH285	Older PWH	Older	Positive	Yes	2023-2024	White/Caucasian	Hispanic/Latino	65	Female	0	B/Yamagata	5470
OPWH001	Older PWH	Older	Positive	Yes	2020-2021	Black/African American	Non-Hispanic/Non-Latino	68	Female	0	B/Yamagata	14315
OPWH016	Older PWH	Older	Positive	Yes	2020-2021	Black/African American	Non-Hispanic/Non-Latino	68	Male	0	B/Yamagata	11158
OPWH030	Older PWH	Older	Positive	Yes	2021-2022	Black/African American	Non-Hispanic/Non-Latino	66	Male	0	B/Yamagata	36114
OPWH068	Older PWH	Older	Positive	Yes	2021-2022	Black/African American	Non-Hispanic/Non-Latino	62	Female	0	B/Yamagata	55074
OPWH070	Older PWH	Older	Positive	Yes	2021-2022	White/Caucasian	Hispanic/Latino	62	Male	0	B/Yamagata	80608.5
OPWH071	Older PWH	Older	Positive	Yes	2021-2022	Black/African American	Non-Hispanic/Non-Latino	64	Female	0	B/Yamagata	81720
OPWH075	Older PWH	Older	Positive	Yes	2021-2022	Black/African American	Non-Hispanic/Non-Latino	65	Male	0	B/Yamagata	39505.5
OPWH078	Older PWH	Older	Positive	Yes	2021-2022	White/Caucasian	Hispanic/Latino	64	Male	0	B/Yamagata	20918.5
OPWH082	Older PWH	Older	Positive	Yes	2021-2022	Black/African American	Non-Hispanic/Non-Latino	63	Female	0	B/Yamagata	49913
OPWH089	Older PWH	Older	Positive	Yes	2021-2022	Black/African American	Non-Hispanic/Non-Latino	64	Female	0	B/Yamagata	49762.5
OPWH096	Older PWH	Older	Positive	No	2021-2022	White/Caucasian	Hispanic/Latino	76	Male	0	B/Yamagata	9477
OPWH100	Older PWH	Older	Positive	Yes	2021-2022	White/Caucasian	Hispanic/Latino	61	Male	0	B/Yamagata	24875.5
OPWH126	Older PWH	Older	Positive	Yes	2021-2022	Black/African American		65	Male	0	B/Yamagata	47252
OPWH168	Older PWH	Older	Positive	Yes	2022-2023	Black/African American	Non-Hispanic/Non-Latino	65	Male	0	B/Yamagata	3256.5
OPWH169	Older PWH	Older	Positive	Yes	2022-2023	Black/African American	Non-Hispanic/Non-Latino	64	Male	0	B/Yamagata	996.75
OPWH172	Older PWH	Older	Positive	Yes	2022-2023	Black/African American	Non-Hispanic/Non-Latino	68	Male	0	B/Yamagata	1556
OPWH177	Older PWH	Older	Positive	Yes	2022-2023	Black/African American	Non-Hispanic/Non-Latino	65	Male	0	B/Yamagata	1941.25
OPWH191	Older PWH	Older	Positive	Yes	2022-2023	Black/African American	Hispanic/Latino	66	Female	0	B/Yamagata	34117
OPWH192	Older PWH	Older	Positive	Yes	2022-2023	Black/African American	Non-Hispanic/Non-Latino	62	Male	0	B/Yamagata	3237.5
OPWH193	Older PWH	Older	Positive	Yes	2022-2023	Black/African American	Non-Hispanic/Non-Latino	68	Female	0	B/Yamagata	9461.75
OPWH195	Older PWH	Older	Positive	Yes	2022-2023	Black/African American	Non-Hispanic/Non-Latino	63	Female	0	B/Yamagata	2372.25
OPWH203	Older PWH	Older	Positive	Yes	2022-2023	White/Caucasian	Hispanic/Latino	64	Male	0	B/Yamagata	80122
OPWH209	Older PWH	Older	Positive	Yes	2022-2023	Black/African American	Non-Hispanic/Non-Latino	62	Female	0	B/Yamagata	24830
OPWH029	Older PWH	Older	Positive	No	2021-2022	Black/African American	Non-Hispanic/Non-Latino	68	Male	0	B/Yamagata	65885
OPWH036	Older PWH	Older	Positive	Yes	2021-2022	Black/African American	Non-Hispanic/Non-Latino	65	Male	0	B/Yamagata	94359.5
OPWH037	Older PWH	Older	Positive	Yes	2021-2022	Black/African American	Non-Hispanic/Non-Latino	67	Male	0	B/Yamagata	109083
OPWH072	Older PWH	Older	Positive	Yes	2021-2022	Black/African American	Non-Hispanic/Non-Latino	63	Female	0	B/Yamagata	68865
OPWH158	Older PWH	Older	Positive	Yes	2022-2023	Black/African American	Non-Hispanic/Non-Latino	66	Male	0	B/Yamagata	27756.5
OPWH173	Older PWH	Older	Positive	Yes	2022-2023	Black/African American	Non-Hispanic/Non-Latino	65	Male	0	B/Yamagata	2600.25
OPWH174	Older PWH	Older	Positive	Yes	2022-2023	Black/African American	Non-Hispanic/Non-Latino	65	Female	0	B/Yamagata	2465.5
OPWH182	Older PWH	Older	Positive	Yes	2022-2023	Black/African American	Non-Hispanic/Non-Latino	61	Male	0	B/Yamagata	17817.2
OPWH204	Older PWH	Older	Positive	Yes	2022-2023	White/Caucasian	Hispanic/Latino	66	Male	0	B/Yamagata	64567.5
OPWH225	Older PWH	Older	Positive	Yes	2022-2023	Black/African American	Non-Hispanic/Non-Latino	65	Male	0	B/Yamagata	30450.5
YPWoH294	Young PWoH	Young	Negative	Yes	2023-2024	Black/African American,White/Caucasian	Hispanic/Latino	31	Female	0	B/Yamagata	35798
YPWoH295	Young PWoH	Young	Negative	Undetermined	2023-2024	Black/African American	Non-Hispanic/Non-Latino	21	Male	0	B/Yamagata	28832.5
YPWoH022	Young PWoH	Young	Negative	No	2020-2021	Black/African American	Non-Hispanic/Non-Latino	32	Female	0	B/Yamagata	30753
YPWoH035	Young PWoH	Young	Negative	No	2021-2022	Black/African American	Hispanic/Latino	27	Female	0	B/Yamagata	12422
YPWoH119	Young PWoH	Young	Negative	No	2021-2022	Black/African American	Non-Hispanic/Non-Latino	33	Male	0	B/Yamagata	25871
YPWoH125	Young PWoH	Young	Negative	No	2021-2022	White/Caucasian	Non-Hispanic/Non-Latino	32	Male	0	B/Yamagata	14226
YPWoH135	Young PWoH	Young	Negative	No	2021-2022	White/Caucasian	Non-Hispanic/Non-Latino	40	Male	0	B/Yamagata	13161
YPWoH141	Young PWoH	Young	Negative	Yes	2021-2022	Black/African American	Non-Hispanic/Non-Latino	38	Female	0	B/Yamagata	9261
YPWoH299	Young PWoH	Young	Negative	Yes	2023-2024	White/Caucasian	Hispanic/Latino	19	Male	0	B/Yamagata	3771
YPWoH002	Young PWoH	Young	Negative	No	2020-2021	Black/African American	Non-Hispanic/Non-Latino	29	Female	0	B/Yamagata	26704
YPWoH013	Young PWoH	Young	Negative	Yes	2020-2021	Black/African American	Non-Hispanic/Non-Latino	30	Male	0	B/Yamagata	31494
YPWoH020	Young PWoH	Young	Negative	No	2020-2021	Black/African American	Non-Hispanic/Non-Latino	32	Female	0	B/Yamagata	2016
YPWoH025	Young PWoH	Young	Negative	No	2020-2021	Black/African American	Non-Hispanic/Non-Latino	24	Female	0	B/Yamagata	13335
YPWoH026	Young PWoH	Young	Negative	Yes	2020-2021	Other	Non-Hispanic/Non-Latino	34	Female	0	B/Yamagata	10000
YPWoH028	Young PWoH	Young	Negative	No	2020-2021	Black/African American	Non-Hispanic/Non-Latino	24	Female	0	B/Yamagata	9150
YPWoH094	Young PWoH	Young	Negative	No	2021-2022	White/Caucasian,Other	Hispanic/Latino	26	Female	0	B/Yamagata	54472
YPWoH103	Young PWoH	Young	Negative	Yes	2021-2022	White/Caucasian	Hispanic/Latino	38	Male	0	B/Yamagata	29156
YPWoH107	Young PWoH	Young	Negative	No	2021-2022	White/Caucasian	Hispanic/Latino	27	Male	0	B/Yamagata	77668
YPWoH112	Young PWoH	Young	Negative	Yes	2021-2022	Black/African American	Non-Hispanic/Non-Latino	25	Female	0	B/Yamagata	17047.2
YPWoH137	Young PWoH	Young	Negative	Yes	2021-2022	Black/African American	Non-Hispanic/Non-Latino	36	Male	0	B/Yamagata	21405
YPWoH012	Young PWoH	Young	Negative	Yes	2020-2021	Black/African American	Non-Hispanic/Non-Latino	33	Male	0	B/Yamagata	28740
YPWoH019	Young PWoH	Young	Negative	No	2020-2021	Black/African American	Non-Hispanic/Non-Latino	27	Male	0	B/Yamagata	29365
YPWoH040	Young PWoH	Young	Negative	Undetermined	2021-2022	Black/African American	Non-Hispanic/Non-Latino	25	Female	0	B/Yamagata	50387
YPWoH041	Young PWoH	Young	Negative	No	2021-2022	White/Caucasian	Hispanic/Latino	31	Female	0	B/Yamagata	8280.75
YPWoH045	Young PWoH	Young	Negative	Yes	2021-2022	White/Caucasian	Hispanic/Latino	26	Female	0	B/Yamagata	14166.5
YPWoH047	Young PWoH	Young	Negative	Yes	2021-2022	White/Caucasian	Hispanic/Latino	23	Male	0	B/Yamagata	46080
YPWoH059	Young PWoH	Young	Negative	Yes	2021-2022	White/Caucasian	Non-Hispanic/Non-Latino	25	Female	0	B/Yamagata	26704
YPWoH063	Young PWoH	Young	Negative	No	2021-2022	Black/African American	Non-Hispanic/Non-Latino	33	Female	0	B/Yamagata	35774.5
YPWoH067	Young PWoH	Young	Negative	Yes	2021-2022	White/Caucasian	Non-Hispanic/Non-Latino	24	Female	0	B/Yamagata	65561
YPWoH077	Young PWoH	Young	Negative	Yes	2021-2022	Black/African American	Non-Hispanic/Non-Latino	37	Female	0	B/Yamagata	11471
YPWoH095	Young PWoH	Young	Negative	Yes	2021-2022	Other	Hispanic/Latino	30	Female	0	B/Yamagata	78988
YPWoH105	Young PWoH	Young	Negative	Yes	2021-2022	Black/African American	Non-Hispanic/Non-Latino	35	Male	0	B/Yamagata	27768
YPWoH109	Young PWoH	Young	Negative	Yes	2021-2022	Black/African American	Non-Hispanic/Non-Latino	35	Male	0	B/Yamagata	64739
YPWoH110	Young PWoH	Young	Negative	No	2021-2022	Black/African American	Non-Hispanic/Non-Latino	40	Female	0	B/Yamagata	43549
YPWoH116	Young PWoH	Young	Negative	No	2021-2022	Other	Hispanic/Latino	27	Male	0	B/Yamagata	41930
YPWoH123	Young PWoH	Young	Negative	Yes	2021-2022	Black/African American	Non-Hispanic/Non-Latino	28	Female	0	B/Yamagata	54148
YPWoH132	Young PWoH	Young	Negative	Yes	2021-2022	White/Caucasian	Non-Hispanic/Non-Latino	39	Male	0	B/Yamagata	68390
YPWoH211	Young PWoH	Young	Negative	Yes	2022-2023	Black/African American	Hispanic/Latino	35	Male	0	B/Yamagata	24657
YPWoH042	Young PWoH	Young	Negative	Yes	2021-2022	Black/African American	Non-Hispanic/Non-Latino	30	Female	0	B/Yamagata	40749.5
YPWoH043	Young PWoH	Young	Negative	Yes	2021-2022	Asian	Non-Hispanic/Non-Latino	35	Female	0	B/Yamagata	56809
YPWoH044	Young PWoH	Young	Negative	Yes	2021-2022	Black/African American	Non-Hispanic/Non-Latino	26	Female	0	B/Yamagata	81326
YPWoH046	Young PWoH	Young	Negative	Yes	2021-2022	White/Caucasian	Hispanic/Latino	23	Male	0	B/Yamagata	45875
YPWoH049	Young PWoH	Young	Negative	Yes	2021-2022	White/Caucasian	Hispanic/Latino	25	Female	0	B/Yamagata	90
YPWoH050	Young PWoH	Young	Negative	Yes	2021-2022	White/Caucasian	Hispanic/Latino	25	Female	0	B/Yamagata	55316.5
YPWoH056	Young PWoH	Young	Negative	Yes	2021-2022	White/Caucasian	Non-Hispanic/Non-Latino	29	Female	0	B/Yamagata	60257
YPWoH062	Young PWoH	Young	Negative	Yes	2021-2022	Black/African American	Hispanic/Latino	26	Male	0	B/Yamagata	66053
YPWoH083	Young PWoH	Young	Negative	Yes	2021-2022	White/Caucasian,Other	Non-Hispanic/Non-Latino	26	Female	0	B/Yamagata	41721
YPWoH084	Young PWoH	Young	Negative	Yes	2021-2022	Asian	Non-Hispanic/Non-Latino	29	Female	0	B/Yamagata	78074.5
YPWoH098	Young PWoH	Young	Negative	No	2021-2022	White/Caucasian	Hispanic/Latino	32	Male	0	B/Yamagata	64607
YPWoH099	Young PWoH	Young	Negative	No	2021-2022	Black/African American,White/Caucasian	Non-Hispanic/Non-Latino	31	Male	0	B/Yamagata	28774.5
YPWoH129	Young PWoH	Young	Negative	Yes	2021-2022	Black/African American,White/Caucasian	Non-Hispanic/Non-Latino	31	Female	0	B/Yamagata	54657
YPWoH053	Young PWoH	Young	Negative	Yes	2021-2022	White/Caucasian	Non-Hispanic/Non-Latino	36	Male	0	B/Yamagata	77008.5
YPWH004	Young PWH	Young	Positive	No	2020-2021	White/Caucasian	Hispanic/Latino	34	Male	0	B/Yamagata	3629
YPWH251	Young PWH	Young	Positive	Yes	2023-2024	Black/African American	Non-Hispanic/Non-Latino	37	Female	0	B/Yamagata	12671
YPWH300	Young PWH	Young	Positive	Yes	2023-2024	White/Caucasian	Hispanic/Latino	28	Male	0	B/Yamagata	1197.5
YPWH162	Young PWH	Young	Positive	Yes	2022-2023	Black/African American	Non-Hispanic/Non-Latino	35	Male	0	B/Yamagata	11293
YPWH246	Young PWH	Young	Positive	Yes	2023-2024	White/Caucasian	Hispanic/Latino	36	Male	0	B/Yamagata	10802
YPWH290	Young PWH	Young	Positive	No	2023-2024	Black/African American	Non-Hispanic/Non-Latino	33	Female	0	B/Yamagata	10509
YPWH293	Young PWH	Young	Positive	Yes	2023-2024	White/Caucasian	Hispanic/Latino	37	Male	0	B/Yamagata	18161.5
YPWH007	Young PWH	Young	Positive	Yes	2020-2021	Black/African American	Non-Hispanic/Non-Latino	29	Female	0	B/Yamagata	10810
YPWH016	Young PWH	Young	Positive	Yes	2021-2022	White/Caucasian	Hispanic/Latino	31	Male	0	B/Yamagata	45667
YPWH130	Young PWH	Young	Positive	Yes	2021-2022	White/Caucasian	Hispanic/Latino	28	Male	0	B/Yamagata	15420
YPWH157	Young PWH	Young	Positive	Undetermined	2022-2023	Black/African American	Non-Hispanic/Non-Latino	25	Male	0	B/Yamagata	29213
YPWH160	Young PWH	Young	Positive	Undetermined	2022-2023	#N/A	#N/A	23	#N/A	0	B/Yamagata	18475
YPWH166	Young PWH	Young	Positive	No	2022-2023	Black/African American	Non-Hispanic/Non-Latino	30	Female	0	B/Yamagata	13143.5
YPWH176	Young PWH	Young	Positive	Undetermined	2022-2023	Native American	Non-Hispanic/Non-Latino	40	Male	0	B/Yamagata	9282
YPWH280	Young PWH	Young	Positive	Yes	2023-2024	White/Caucasian	Hispanic/Latino	33	Male	0	B/Yamagata	15775
YPWH011	Young PWH	Young	Positive	Yes	2020-2021	White/Caucasian	Hispanic/Latino	28	Male	0	B/Yamagata	43897
YPWH065	Young PWH	Young	Positive	Yes	2021-2022	Black/African American	Non-Hispanic/Non-Latino	29	Female	0	B/Yamagata	65537.5
YPWH102	Young PWH	Young	Positive	No	2021-2022	White/Caucasian	Non-Hispanic/Non-Latino	34	Male	0	B/Yamagata	19133.5
YPWH114	Young PWH	Young	Positive	Yes	2021-2022	Black/African American	Non-Hispanic/Non-Latino	36	Male	0	B/Yamagata	60861.5
YPWH161	Young PWH	Young	Positive	Yes	2022-2023	Black/African American	Non-Hispanic/Non-Latino	30	Male	0	B/Yamagata	35204
YPWH175	Young PWH	Young	Positive	No	2022-2023	Black/African American	Non-Hispanic/Non-Latino	40	Female	0	B/Yamagata	671.5
YPWH226	Young PWH	Young	Positive	Yes	2022-2023	White/Caucasian	Hispanic/Latino	33	Male	0	B/Yamagata	10177
YPWH264	Young PWH	Young	Positive	Undetermined	2023-2024	White/Caucasian	Hispanic/Latino	38	Male	0	B/Yamagata	4468
YPWH284	Young PWH	Young	Positive	No	2023-2024	Black/African American	Non-Hispanic/Non-Latino	39	Male	0	B/Yamagata	3249
YPWH006	Young PWH	Young	Positive	Yes	2020-2021	White/Caucasian	Hispanic/Latino	34	Male	0	B/Yamagata	27456
YPWH055	Young PWH	Young	Positive	No	2021-2022	Black/African American	Non-Hispanic/Non-Latino	30	Female	0	B/Yamagata	67355
YPWH151	Young PWH	Young	Positive	Yes	2021-2022	Black/African American	Non-Hispanic/Non-Latino	31	Male	0	B/Yamagata	85724
YPWH155	Young PWH	Young	Positive	Yes	2022-2023	Black/African American	Non-Hispanic/Non-Latino	31	Female	0	B/Yamagata	78607.5
YPWH156	Young PWH	Young	Positive	Yes	2022-2023	Black/African American	Non-Hispanic/Non-Latino	36	Male	0	B/Yamagata	30647
YPWH159	Young PWH	Young	Positive	Yes	2022-2023	Black/African American	Non-Hispanic/Non-Latino	21	Male	0	B/Yamagata	46861
YPWH167	Young PWH	Young	Positive	Yes	2022-2023	Multi-racial/Mixed	Hispanic/Latino	23	Male	0	B/Yamagata	66383
YPWH181	Young PWH	Young	Positive	Yes	2022-2023	White/Caucasian	Hispanic/Latino	35	Male	0	B/Yamagata	7260.5
YPWH189	Young PWH	Young	Positive	Yes	2022-2023	Multi-racial/Mixed	Hispanic/Latino	24	Male	0	B/Yamagata	47370
YPWH208	Young PWH	Young	Positive	Yes	2022-2023	White/Caucasian	Hispanic/Latino	25	Female	0	B/Yamagata	6493.75
YPWH222	Young PWH	Young	Positive	Yes	2022-2023	Black/African American	Hispanic/Latino	28	Male	0	B/Yamagata	42235
YPWH224	Young PWH	Young	Positive	Yes	2022-2023	White/Caucasian	Non-Hispanic/Non-Latino	40	Male	0	B/Yamagata	29838
YPWH233	Young PWH	Young	Positive	Yes	2022-2023	Black/African American	Non-Hispanic/Non-Latino	39	Female	0	B/Yamagata	51325
YPWoH299	Young PWoH	Young	Negative	Yes	2023-2024	White/Caucasian	Hispanic/Latino	19	Male	0	A/H1N1	4017
YPWoH295	Young PWoH	Young	Negative	Undetermined	2023-2024	Black/African American	Non-Hispanic/Non-Latino	21	Male	0	A/H1N1	38632.5
YPWH159	Young PWH	Young	Positive	Yes	2022-2023	Black/African American	Non-Hispanic/Non-Latino	21	Male	0	A/H1N1	54887.5
YPWoH018	Young PWoH	Young	Negative	Yes	2020-2021	White/Caucasian	Hispanic/Latino	27	Female	0	B/Victoria	17412
YPWoH018	Young PWoH	Young	Negative	Yes	2020-2021	White/Caucasian	Hispanic/Latino	27	Female	0	B/Yamagata	6922
YPWoH047	Young PWoH	Young	Negative	Yes	2021-2022	White/Caucasian	Hispanic/Latino	23	Male	0	A/H1N1	26414
YPWoH018	Young PWoH	Young	Negative	Yes	2020-2021	White/Caucasian	Hispanic/Latino	27	Female	0	A/H3N2	84068
YPWoH046	Young PWoH	Young	Negative	Yes	2021-2022	White/Caucasian	Hispanic/Latino	23	Male	0	A/H1N1	29411
YPWH160	Young PWH	Young	Positive	Undetermined	2022-2023	#N/A	#N/A	23	#N/A	0	A/H1N1	16213
YPWoH021	Young PWoH	Young	Negative	Yes	2020-2021	Black/African American	Non-Hispanic/Non-Latino	33	Male	0	B/Victoria	80921
YPWoH021	Young PWoH	Young	Negative	Yes	2020-2021	Black/African American	Non-Hispanic/Non-Latino	33	Male	0	B/Yamagata	40044
YPWH167	Young PWH	Young	Positive	Yes	2022-2023	Multi-racial/Mixed	Hispanic/Latino	23	Male	0	A/H1N1	20516
YPWoH021	Young PWoH	Young	Negative	Yes	2020-2021	Black/African American	Non-Hispanic/Non-Latino	33	Male	0	A/H3N2	75298
YPWoH025	Young PWoH	Young	Negative	No	2020-2021	Black/African American	Non-Hispanic/Non-Latino	24	Female	0	A/H1N1	17863
YPWoH067	Young PWoH	Young	Negative	Yes	2021-2022	White/Caucasian	Non-Hispanic/Non-Latino	24	Female	0	A/H1N1	47064
YPWoH028	Young PWoH	Young	Negative	No	2020-2021	Black/African American	Non-Hispanic/Non-Latino	24	Female	0	A/H1N1	21219
YPWH189	Young PWH	Young	Positive	Yes	2022-2023	Multi-racial/Mixed	Hispanic/Latino	24	Male	0	A/H1N1	59074
YPWoH112	Young PWoH	Young	Negative	Yes	2021-2022	Black/African American	Non-Hispanic/Non-Latino	25	Female	0	A/H1N1	12675.2
YPWoH040	Young PWoH	Young	Negative	Undetermined	2021-2022	Black/African American	Non-Hispanic/Non-Latino	25	Female	0	A/H1N1	13359
YPWoH049	Young PWoH	Young	Negative	Yes	2021-2022	White/Caucasian	Hispanic/Latino	25	Female	0	A/H1N1	65.5
YPWoH050	Young PWoH	Young	Negative	Yes	2021-2022	White/Caucasian	Hispanic/Latino	25	Female	0	A/H1N1	30707
YPWoH059	Young PWoH	Young	Negative	Yes	2021-2022	White/Caucasian	Non-Hispanic/Non-Latino	25	Female	0	A/H1N1	80897
YPWH157	Young PWH	Young	Positive	Undetermined	2022-2023	Black/African American	Non-Hispanic/Non-Latino	25	Male	0	A/H1N1	21788
YPWH208	Young PWH	Young	Positive	Yes	2022-2023	White/Caucasian	Hispanic/Latino	25	Female	0	A/H1N1	40229
YPWoH094	Young PWoH	Young	Negative	No	2021-2022	White/Caucasian,Other	Hispanic/Latino	26	Female	0	A/H1N1	18165
YPWoH045	Young PWoH	Young	Negative	Yes	2021-2022	White/Caucasian	Hispanic/Latino	26	Female	0	A/H1N1	16737.5
YPWoH062	Young PWoH	Young	Negative	Yes	2021-2022	Black/African American	Hispanic/Latino	26	Male	0	A/H1N1	21150
YPWoH083	Young PWoH	Young	Negative	Yes	2021-2022	White/Caucasian,Other	Non-Hispanic/Non-Latino	26	Female	0	A/H1N1	38760
YPWoH044	Young PWoH	Young	Negative	Yes	2021-2022	Black/African American	Non-Hispanic/Non-Latino	26	Female	0	A/H1N1	71649
YPWoH035	Young PWoH	Young	Negative	No	2021-2022	Black/African American	Hispanic/Latino	27	Female	0	A/H1N1	23094
YPWoH107	Young PWoH	Young	Negative	No	2021-2022	White/Caucasian	Hispanic/Latino	27	Male	0	A/H1N1	33498.5
YPWoH019	Young PWoH	Young	Negative	No	2020-2021	Black/African American	Non-Hispanic/Non-Latino	27	Male	0	A/H1N1	37036
YPWoH116	Young PWoH	Young	Negative	No	2021-2022	Other	Hispanic/Latino	27	Male	0	A/H1N1	41328
YPWoH123	Young PWoH	Young	Negative	Yes	2021-2022	Black/African American	Non-Hispanic/Non-Latino	28	Female	0	A/H1N1	27351
YPWH130	Young PWH	Young	Positive	Yes	2021-2022	White/Caucasian	Hispanic/Latino	28	Male	0	A/H1N1	8196
YPWH011	Young PWH	Young	Positive	Yes	2020-2021	White/Caucasian	Hispanic/Latino	28	Male	0	A/H1N1	23707
YPWH222	Young PWH	Young	Positive	Yes	2022-2023	Black/African American	Hispanic/Latino	28	Male	0	A/H1N1	18712
YPWH300	Young PWH	Young	Positive	Yes	2023-2024	White/Caucasian	Hispanic/Latino	28	Male	0	A/H1N1	1382
YPWoH002	Young PWoH	Young	Negative	No	2020-2021	Black/African American	Non-Hispanic/Non-Latino	29	Female	0	A/H1N1	11178
YPWoH034	Young PWoH	Young	Negative	Yes	2020-2021	Black/African American	Non-Hispanic/Non-Latino	23	Female	0	B/Victoria	23418
YPWoH034	Young PWoH	Young	Negative	Yes	2020-2021	Black/African American	Non-Hispanic/Non-Latino	23	Female	0	B/Yamagata	16206
YPWoH056	Young PWoH	Young	Negative	Yes	2021-2022	White/Caucasian	Non-Hispanic/Non-Latino	29	Female	0	A/H1N1	13367
YPWoH034	Young PWoH	Young	Negative	Yes	2020-2021	Black/African American	Non-Hispanic/Non-Latino	23	Female	0	A/H3N2	34999
YPWoH084	Young PWoH	Young	Negative	Yes	2021-2022	Asian	Non-Hispanic/Non-Latino	29	Female	0	A/H1N1	26842.5
YPWH065	Young PWH	Young	Positive	Yes	2021-2022	Black/African American	Non-Hispanic/Non-Latino	29	Female	0	A/H1N1	15438
YPWH007	Young PWH	Young	Positive	Yes	2020-2021	Black/African American	Non-Hispanic/Non-Latino	29	Female	0	A/H1N1	22284
YPWoH013	Young PWoH	Young	Negative	Yes	2020-2021	Black/African American	Non-Hispanic/Non-Latino	30	Male	0	A/H1N1	31794
YPWoH042	Young PWoH	Young	Negative	Yes	2021-2022	Black/African American	Non-Hispanic/Non-Latino	30	Female	0	A/H1N1	22978
YPWoH095	Young PWoH	Young	Negative	Yes	2021-2022	Other	Hispanic/Latino	30	Female	0	A/H1N1	60121
YPWH166	Young PWH	Young	Positive	No	2022-2023	Black/African American	Non-Hispanic/Non-Latino	30	Female	0	A/H1N1	3308
YPWH055	Young PWH	Young	Positive	No	2021-2022	Black/African American	Non-Hispanic/Non-Latino	30	Female	0	A/H1N1	35744
YPWH161	Young PWH	Young	Positive	Yes	2022-2023	Black/African American	Non-Hispanic/Non-Latino	30	Male	0	A/H1N1	36869
YPWoH129	Young PWoH	Young	Negative	Yes	2021-2022	Black/African American,White/Caucasian	Non-Hispanic/Non-Latino	31	Female	0	A/H1N1	27178
YPWoH294	Young PWoH	Young	Negative	Yes	2023-2024	Black/African American,White/Caucasian	Hispanic/Latino	31	Female	0	A/H1N1	36561
YPWoH041	Young PWoH	Young	Negative	No	2021-2022	White/Caucasian	Hispanic/Latino	31	Female	0	A/H1N1	31933.5
YPWoH099	Young PWoH	Young	Negative	No	2021-2022	Black/African American,White/Caucasian	Non-Hispanic/Non-Latino	31	Male	0	A/H1N1	14725
YPWH016	Young PWH	Young	Positive	Yes	2021-2022	White/Caucasian	Hispanic/Latino	31	Male	0	A/H1N1	36052
YPWH155	Young PWH	Young	Positive	Yes	2022-2023	Black/African American	Non-Hispanic/Non-Latino	31	Female	0	A/H1N1	41738
YPWH151	Young PWH	Young	Positive	Yes	2021-2022	Black/African American	Non-Hispanic/Non-Latino	31	Male	0	A/H1N1	65236.5
YPWoH125	Young PWoH	Young	Negative	No	2021-2022	White/Caucasian	Non-Hispanic/Non-Latino	32	Male	0	A/H1N1	3664
YPWoH020	Young PWoH	Young	Negative	No	2020-2021	Black/African American	Non-Hispanic/Non-Latino	32	Female	0	A/H1N1	7220
YPWoH022	Young PWoH	Young	Negative	No	2020-2021	Black/African American	Non-Hispanic/Non-Latino	32	Female	0	A/H1N1	3367
YPWoH098	Young PWoH	Young	Negative	No	2021-2022	White/Caucasian	Hispanic/Latino	32	Male	0	A/H1N1	16384.5
YPWoH063	Young PWoH	Young	Negative	No	2021-2022	Black/African American	Non-Hispanic/Non-Latino	33	Female	0	A/H1N1	10433.5
YPWoH119	Young PWoH	Young	Negative	No	2021-2022	Black/African American	Non-Hispanic/Non-Latino	33	Male	0	A/H1N1	13800
YPWoH012	Young PWoH	Young	Negative	Yes	2020-2021	Black/African American	Non-Hispanic/Non-Latino	33	Male	0	A/H1N1	35404
YPWH226	Young PWH	Young	Positive	Yes	2022-2023	White/Caucasian	Hispanic/Latino	33	Male	0	A/H1N1	35273
YPWH280	Young PWH	Young	Positive	Yes	2023-2024	White/Caucasian	Hispanic/Latino	33	Male	0	A/H1N1	11557.5
YPWH290	Young PWH	Young	Positive	No	2023-2024	Black/African American	Non-Hispanic/Non-Latino	33	Female	0	A/H1N1	906.5
YPWoH026	Young PWoH	Young	Negative	Yes	2020-2021	Other	Non-Hispanic/Non-Latino	34	Female	0	A/H1N1	15099
YPWH004	Young PWH	Young	Positive	No	2020-2021	White/Caucasian	Hispanic/Latino	34	Male	0	A/H1N1	1730
YPWH006	Young PWH	Young	Positive	Yes	2020-2021	White/Caucasian	Hispanic/Latino	34	Male	0	A/H1N1	22457
YPWH102	Young PWH	Young	Positive	No	2021-2022	White/Caucasian	Non-Hispanic/Non-Latino	34	Male	0	A/H1N1	19307
YPWoH043	Young PWoH	Young	Negative	Yes	2021-2022	Asian	Non-Hispanic/Non-Latino	35	Female	0	A/H1N1	11304
YPWoH105	Young PWoH	Young	Negative	Yes	2021-2022	Black/African American	Non-Hispanic/Non-Latino	35	Male	0	A/H1N1	15759.5
YPWoH109	Young PWoH	Young	Negative	Yes	2021-2022	Black/African American	Non-Hispanic/Non-Latino	35	Male	0	A/H1N1	22814
YPWoH211	Young PWoH	Young	Negative	Yes	2022-2023	Black/African American	Hispanic/Latino	35	Male	0	A/H1N1	30496.5
YPWH162	Young PWH	Young	Positive	Yes	2022-2023	Black/African American	Non-Hispanic/Non-Latino	35	Male	0	A/H1N1	5667.5
YPWH181	Young PWH	Young	Positive	Yes	2022-2023	White/Caucasian	Hispanic/Latino	35	Male	0	A/H1N1	21809.5
YPWoH137	Young PWoH	Young	Negative	Yes	2021-2022	Black/African American	Non-Hispanic/Non-Latino	36	Male	0	A/H1N1	17442.5
YPWoH053	Young PWoH	Young	Negative	Yes	2021-2022	White/Caucasian	Non-Hispanic/Non-Latino	36	Male	0	A/H1N1	44494
YPWH246	Young PWH	Young	Positive	Yes	2023-2024	White/Caucasian	Hispanic/Latino	36	Male	0	A/H1N1	8145.5
YPWH114	Young PWH	Young	Positive	Yes	2021-2022	Black/African American	Non-Hispanic/Non-Latino	36	Male	0	A/H1N1	11147
YPWH156	Young PWH	Young	Positive	Yes	2022-2023	Black/African American	Non-Hispanic/Non-Latino	36	Male	0	A/H1N1	10733
YPWoH077	Young PWoH	Young	Negative	Yes	2021-2022	Black/African American	Non-Hispanic/Non-Latino	37	Female	0	A/H1N1	11906
YPWH293	Young PWH	Young	Positive	Yes	2023-2024	White/Caucasian	Hispanic/Latino	37	Male	0	A/H1N1	27143.5
YPWH251	Young PWH	Young	Positive	Yes	2023-2024	Black/African American	Non-Hispanic/Non-Latino	37	Female	0	A/H1N1	1677
YPWoH141	Young PWoH	Young	Negative	Yes	2021-2022	Black/African American	Non-Hispanic/Non-Latino	38	Female	0	A/H1N1	33298.5
YPWoH103	Young PWoH	Young	Negative	Yes	2021-2022	White/Caucasian	Hispanic/Latino	38	Male	0	A/H1N1	31887
YPWH264	Young PWH	Young	Positive	Undetermined	2023-2024	White/Caucasian	Hispanic/Latino	38	Male	0	A/H1N1	5728.5
YPWoH132	Young PWoH	Young	Negative	Yes	2021-2022	White/Caucasian	Non-Hispanic/Non-Latino	39	Male	0	A/H1N1	5967
YPWH233	Young PWH	Young	Positive	Yes	2022-2023	Black/African American	Non-Hispanic/Non-Latino	39	Female	0	A/H1N1	13939
YPWH284	Young PWH	Young	Positive	No	2023-2024	Black/African American	Non-Hispanic/Non-Latino	39	Male	0	A/H1N1	7297
YPWoH110	Young PWoH	Young	Negative	No	2021-2022	Black/African American	Non-Hispanic/Non-Latino	40	Female	0	A/H1N1	13375
YPWoH135	Young PWoH	Young	Negative	No	2021-2022	White/Caucasian	Non-Hispanic/Non-Latino	40	Male	0	A/H1N1	21069
YPWH176	Young PWH	Young	Positive	Undetermined	2022-2023	Native American	Non-Hispanic/Non-Latino	40	Male	0	A/H1N1	12615
YPWH175	Young PWH	Young	Positive	No	2022-2023	Black/African American	Non-Hispanic/Non-Latino	40	Female	0	A/H1N1	273.25
YPWH224	Young PWH	Young	Positive	Yes	2022-2023	White/Caucasian	Non-Hispanic/Non-Latino	40	Male	0	A/H1N1	17266
OPWoH257	Older PWoH	Older	Negative	Yes	2023-2024	Black/African American	Non-Hispanic/Non-Latino	60	Female	0	A/H1N1	27895.5
OPWoH108	Older PWoH	Older	Negative	No	2021-2022	Black/African American	Non-Hispanic/Non-Latino	60	Male	0	A/H1N1	24076
OPWoH144	Older PWoH	Older	Negative	Yes	2021-2022	White/Caucasian	Hispanic/Latino	60	Male	0	A/H1N1	14661.5
OPWoH147	Older PWoH	Older	Negative	No	2021-2022	Black/African American	Non-Hispanic/Non-Latino	60	Male	0	A/H1N1	24505.5
OPWoH201	Older PWoH	Older	Negative	Yes	2022-2023	Black/African American	Non-Hispanic/Non-Latino	60	Female	0	A/H1N1	4208.5
OPWoH231	Older PWoH	Older	Negative	Yes	2022-2023	Black/African American	Non-Hispanic/Non-Latino	60	Female	0	A/H1N1	37366.5
OPWoH090	Older PWoH	Older	Negative	No	2021-2022	White/Caucasian	Hispanic/Latino	60	Male	0	A/H1N1	50931
OPWoH303	Older PWoH	Older	Negative	Yes	2023-2024	White/Caucasian	Hispanic/Latino	60	Female	0	A/H1N1	60083
OPWoH150	Older PWoH	Older	Negative	Yes	2021-2022	White/Caucasian	Non-Hispanic/Non-Latino	60	Female	0	A/H1N1	47969
OPWoH087	Older PWoH	Older	Negative	Yes	2021-2022	Black/African American	Non-Hispanic/Non-Latino	60	Male	0	A/H1N1	53083
OPWoH214	Older PWoH	Older	Negative	Yes	2022-2023	Black/African American	Non-Hispanic/Non-Latino	60	Female	0	A/H1N1	33018.5
OPWH239	Older PWH	Older	Positive	Yes	2023-2024	White/Caucasian	Hispanic/Latino	60	Male	0	A/H1N1	7926
OPWH289	Older PWH	Older	Positive	Yes	2023-2024	Black/African American	Non-Hispanic/Non-Latino	60	Male	0	A/H1N1	2235
OPWH066	Older PWH	Older	Positive	Yes	2021-2022	White/Caucasian	Hispanic/Latino	60	Male	0	A/H1N1	72.5
OPWH178	Older PWH	Older	Positive	Yes	2022-2023	Black/African American	Non-Hispanic/Non-Latino	60	Male	0	A/H1N1	9851.5
OPWH248	Older PWH	Older	Positive	Yes	2023-2024	Black/African American	Non-Hispanic/Non-Latino	60	Male	0	A/H1N1	4008
OPWH115	Older PWH	Older	Positive	Yes	2021-2022	Black/African American	Non-Hispanic/Non-Latino	60	Female	0	A/H1N1	22561.5
OPWH263	Older PWH	Older	Positive	Undetermined	2023-2024	Black/African American	Non-Hispanic/Non-Latino	60	Male	0	A/H1N1	68980
OPWoH111	Older PWoH	Older	Negative	Undetermined	2021-2022	Black/African American	Non-Hispanic/Non-Latino	61	Male	0	A/H1N1	40050
OPWoH117	Older PWoH	Older	Negative	No	2021-2022	Black/African American	Non-Hispanic/Non-Latino	61	Male	0	A/H1N1	49136
OPWoH171	Older PWoH	Older	Negative	Yes	2022-2023	Black/African American	Non-Hispanic/Non-Latino	61	Female	0	A/H1N1	9498.25
OPWoH236	Older PWoH	Older	Negative	No	2022-2023	Black/African American	Non-Hispanic/Non-Latino	61	Female	0	A/H1N1	38661.5
OPWoH288	Older PWoH	Older	Negative	No	2023-2024	Black/African American	Non-Hispanic/Non-Latino	61	Male	0	A/H1N1	71016.5
OPWoH097	Older PWoH	Older	Negative	No	2021-2022	Black/African American	Non-Hispanic/Non-Latino	61	Male	0	A/H1N1	47110
OPWoH235	Older PWoH	Older	Negative	Yes	2022-2023	Black/African American	Non-Hispanic/Non-Latino	61	Male	0	A/H1N1	26206
OPWoH219	Older PWoH	Older	Negative	Yes	2022-2023	White/Caucasian	Hispanic/Latino	61	Male	0	A/H1N1	33087.5
OPWoH140	Older PWoH	Older	Negative	Yes	2021-2022	Black/African American	Non-Hispanic/Non-Latino	61	Female	0	A/H1N1	55860
OPWH198	Older PWH	Older	Positive	Yes	2022-2023	Native American	Hispanic/Latino	61	Male	0	A/H1N1	5540.25
OPWH205	Older PWH	Older	Positive	Yes	2023-2024	Black/African American	Non-Hispanic/Non-Latino	61	Male	0	A/H1N1	3768
OPWH079	Older PWH	Older	Positive	Yes	2021-2022	Black/African American	Non-Hispanic/Non-Latino	61	Male	0	A/H1N1	36584
OPWH100	Older PWH	Older	Positive	Yes	2021-2022	White/Caucasian	Hispanic/Latino	61	Male	0	A/H1N1	41027
OPWH240	Older PWH	Older	Positive	Yes	2023-2024	Black/African American	Non-Hispanic/Non-Latino	61	Male	0	A/H1N1	1820
OPWH182	Older PWH	Older	Positive	Yes	2022-2023	Black/African American	Non-Hispanic/Non-Latino	61	Male	0	A/H1N1	76784.2
OPWH031	Older PWH	Older	Positive	Yes	2020-2021	Black/African American	Non-Hispanic/Non-Latino	70	Male	0	A/H1N1	36631
OPWH190	Older PWH	Older	Positive	Yes	2022-2023	Multi-racial/Mixed	Hispanic/Latino	61	Male	0	A/H1N1	24499.5
OPWoH091	Older PWoH	Older	Negative	Yes	2021-2022	Black/African American	Non-Hispanic/Non-Latino	62	Male	0	A/H1N1	47550
OPWoH133	Older PWoH	Older	Negative	No	2021-2022	White/Caucasian	Hispanic/Latino	62	Female	0	A/H1N1	16915.5
OPWoH258	Older PWoH	Older	Negative	Yes	2023-2024	Black/African American	Non-Hispanic/Non-Latino	62	Male	0	A/H1N1	12914
OPWoH212	Older PWoH	Older	Negative	Yes	2022-2023	Black/African American	Non-Hispanic/Non-Latino	62	Female	0	A/H1N1	43692.5
OPWoH220	Older PWoH	Older	Negative	No	2022-2023	Black/African American	Non-Hispanic/Non-Latino	62	Male	0	A/H1N1	15596
OPWoH272	Older PWoH	Older	Negative	No	2023-2024	White/Caucasian	Hispanic/Latino	62	Male	0	A/H1N1	303
OPWoH274	Older PWoH	Older	Negative	Yes	2023-2024	Black/African American	Non-Hispanic/Non-Latino	62	Male	0	A/H1N1	12645
OPWoH277	Older PWoH	Older	Negative	Yes	2023-2024	Black/African American	Hispanic/Latino	62	Male	0	A/H1N1	16464
OPWH259	Older PWH	Older	Positive	Yes	2023-2024	Black/African American	Non-Hispanic/Non-Latino	62	Male	0	A/H1N1	2893
OPWH070	Older PWH	Older	Positive	Yes	2021-2022	White/Caucasian	Hispanic/Latino	62	Male	0	A/H1N1	62609
OPWH202	Older PWH	Older	Positive	Yes	2022-2023	Black/African American	Non-Hispanic/Non-Latino	62	Male	0	A/H1N1	7696.5
OPWH209	Older PWH	Older	Positive	Yes	2022-2023	Black/African American	Non-Hispanic/Non-Latino	62	Female	0	A/H1N1	8724.5
OPWH068	Older PWH	Older	Positive	Yes	2021-2022	Black/African American	Non-Hispanic/Non-Latino	62	Female	0	A/H1N1	4601.5
OPWH192	Older PWH	Older	Positive	Yes	2022-2023	Black/African American	Non-Hispanic/Non-Latino	62	Male	0	A/H1N1	34218.2
OPWoH142	Older PWoH	Older	Negative	Undetermined	2021-2022	White/Caucasian	Non-Hispanic/Non-Latino	63	Female	0	A/H1N1	4327
OPWoH234	Older PWoH	Older	Negative	Yes	2022-2023	Black/African American	Non-Hispanic/Non-Latino	63	Male	0	A/H1N1	14625
OPWoH229	Older PWoH	Older	Negative	No	2022-2023	Black/African American	Non-Hispanic/Non-Latino	63	Male	0	A/H1N1	23708
OPWoH230	Older PWoH	Older	Negative	No	2022-2023	Black/African American	Non-Hispanic/Non-Latino	63	Female	0	A/H1N1	17072
OPWoH270	Older PWoH	Older	Negative	Yes	2023-2024	Black/African American	Non-Hispanic/Non-Latino	63	Male	0	A/H1N1	9142.5
OPWoH073	Older PWoH	Older	Negative	Yes	2021-2022	White/Caucasian	Non-Hispanic/Non-Latino	63	Female	0	A/H1N1	56509
OPWoH262	Older PWoH	Older	Negative	Yes	2023-2024	Black/African American	Non-Hispanic/Non-Latino	63	Male	0	A/H1N1	55004
OPWH271	Older PWH	Older	Positive	Undetermined	2023-2024	Black/African American	Non-Hispanic/Non-Latino	63	Male	0	A/H1N1	22156.5
OPWH195	Older PWH	Older	Positive	Yes	2022-2023	Black/African American	Non-Hispanic/Non-Latino	63	Female	0	A/H1N1	14492.5
OPWH279	Older PWH	Older	Positive	Undetermined	2023-2024	Black/African American	Non-Hispanic/Non-Latino	63	Male	0	A/H1N1	8746
OPWH072	Older PWH	Older	Positive	Yes	2021-2022	Black/African American	Non-Hispanic/Non-Latino	63	Female	0	A/H1N1	37926
OPWH082	Older PWH	Older	Positive	Yes	2021-2022	Black/African American	Non-Hispanic/Non-Latino	63	Female	0	A/H1N1	43769.5
OPWH124	Older PWH	Older	Positive	No	2021-2022	Black/African American	Non-Hispanic/Non-Latino	63	Female	0	A/H1N1	6123
OPWoH227	Older PWoH	Older	Negative	Yes	2022-2023	Black/African American	Non-Hispanic/Non-Latino	64	Male	0	A/H1N1	20794
OPWoH242	Older PWoH	Older	Negative	Yes	2023-2024	Black/African American	Non-Hispanic/Non-Latino	64	Male	0	A/H1N1	2845
OPWoH120	Older PWoH	Older	Negative	Yes	2021-2022	Black/African American	Non-Hispanic/Non-Latino	64	Male	0	A/H1N1	17736
OPWoH200	Older PWoH	Older	Negative	Yes	2022-2023	Black/African American	Non-Hispanic/Non-Latino	64	Female	0	A/H1N1	9608.75
OPWoH041	Older PWoH	Older	Negative	Yes	2021-2022	White/Caucasian	Hispanic/Latino	64	Male	0	A/H1N1	70978
OPWoH237	Older PWoH	Older	Negative	Yes	2023-2024	Black/African American,Native American	Non-Hispanic/Non-Latino	64	Male	0	A/H1N1	8653
OPWoH275	Older PWoH	Older	Negative	Yes	2023-2024	Multi-racial/Mixed	Hispanic/Latino	64	Male	0	A/H1N1	10304
OPWH179	Older PWH	Older	Positive	Yes	2022-2023	Black/African American	Non-Hispanic/Non-Latino	64	Female	0	A/H1N1	195.5
OPWH078	Older PWH	Older	Positive	Yes	2021-2022	White/Caucasian	Hispanic/Latino	64	Male	0	A/H1N1	22654
OPWH269	Older PWH	Older	Positive	Yes	2023-2024	Black/African American	Non-Hispanic/Non-Latino	64	Male	0	A/H1N1	14290
OPWH071	Older PWH	Older	Positive	Yes	2021-2022	Black/African American	Non-Hispanic/Non-Latino	64	Female	0	A/H1N1	47631
OPWH089	Older PWH	Older	Positive	Yes	2021-2022	Black/African American	Non-Hispanic/Non-Latino	64	Female	0	A/H1N1	37255
OPWH203	Older PWH	Older	Positive	Yes	2022-2023	White/Caucasian	Hispanic/Latino	64	Male	0	A/H1N1	51187
OPWH169	Older PWH	Older	Positive	Yes	2022-2023	Black/African American	Non-Hispanic/Non-Latino	64	Male	0	A/H1N1	4503.5
OPWoH005	Older PWoH	Older	Negative	Yes	2020-2021	Black/African American	Non-Hispanic/Non-Latino	65	Female	0	A/H1N1	5956
OPWoH302	Older PWoH	Older	Negative	Yes	2023-2024	Black/African American	Non-Hispanic/Non-Latino	65	Male	0	A/H1N1	16354
OPWoH145	Older PWoH	Older	Negative	Undetermined	2021-2022	White/Caucasian	Hispanic/Latino	65	Male	0	A/H1N1	32569.5
OPWoH148	Older PWoH	Older	Negative	No	2021-2022	Black/African American	Non-Hispanic/Non-Latino	65	Male	0	A/H1N1	46095
OPWoH127	Older PWoH	Older	Negative	Yes	2021-2022	Black/African American	Non-Hispanic/Non-Latino	65	Male	0	A/H1N1	39401
OPWH014	Older PWH	Older	Positive	Yes	2020-2021	Black/African American	Non-Hispanic/Non-Latino	65	Female	0	A/H1N1	67
OPWH177	Older PWH	Older	Positive	Yes	2022-2023	Black/African American	Non-Hispanic/Non-Latino	65	Male	0	A/H1N1	2546.5
OPWH285	Older PWH	Older	Positive	Yes	2023-2024	White/Caucasian	Hispanic/Latino	65	Female	0	A/H1N1	34444
OPWH076	Older PWH	Older	Positive	Yes	2021-2022	White/Caucasian	Hispanic/Latino	65	Male	0	A/H1N1	27016
OPWH036	Older PWH	Older	Positive	Yes	2021-2022	Black/African American	Non-Hispanic/Non-Latino	65	Male	0	A/H1N1	20534
OPWH041	Older PWH	Older	Positive	Yes	2021-2022	White/Caucasian	Hispanic/Latino	65	Male	0	A/H1N1	77170.5
OPWH173	Older PWH	Older	Positive	Yes	2022-2023	Black/African American	Non-Hispanic/Non-Latino	65	Male	0	A/H1N1	17970.5
OPWH225	Older PWH	Older	Positive	Yes	2022-2023	Black/African American	Non-Hispanic/Non-Latino	65	Male	0	A/H1N1	21985.5
OPWH075	Older PWH	Older	Positive	Yes	2021-2022	Black/African American	Non-Hispanic/Non-Latino	65	Male	0	A/H1N1	83178
OPWH126	Older PWH	Older	Positive	Yes	2021-2022	Black/African American		65	Male	0	A/H1N1	47402
OPWH168	Older PWH	Older	Positive	Yes	2022-2023	Black/African American	Non-Hispanic/Non-Latino	65	Male	0	A/H1N1	14445
OPWH174	Older PWH	Older	Positive	Yes	2022-2023	Black/African American	Non-Hispanic/Non-Latino	65	Female	0	A/H1N1	22092.8
OPWoH266	Older PWoH	Older	Negative	Yes	2023-2024	Black/African American	Non-Hispanic/Non-Latino	66	Male	0	A/H1N1	20780
OPWoH030	Older PWoH	Older	Negative	No	2020-2021	Black/African American	Non-Hispanic/Non-Latino	66	Male	0	A/H1N1	12577
OPWoH267	Older PWoH	Older	Negative	No	2023-2024	Black/African American	Non-Hispanic/Non-Latino	66	Male	0	A/H1N1	46731.5
OPWoH256	Older PWoH	Older	Negative	Yes	2023-2024	Black/African American	Non-Hispanic/Non-Latino	66	Male	0	A/H1N1	55605.5
OPWoH301	Older PWoH	Older	Negative	No	2023-2024	White/Caucasian	Hispanic/Latino	66	Male	0	A/H1N1	37302
OPWH017	Older PWH	Older	Positive	Yes	2020-2021	Black/African American	Non-Hispanic/Non-Latino	66	Male	0	A/H1N1	6573
OPWH030	Older PWH	Older	Positive	Yes	2021-2022	Black/African American	Non-Hispanic/Non-Latino	66	Male	0	A/H1N1	23289
OPWH158	Older PWH	Older	Positive	Yes	2022-2023	Black/African American	Non-Hispanic/Non-Latino	66	Male	0	A/H1N1	20051
OPWH153	Older PWH	Older	Positive	No	2021-2022	Black/African American	Non-Hispanic/Non-Latino	66	Female	0	A/H1N1	20050.5
OPWH191	Older PWH	Older	Positive	Yes	2022-2023	Black/African American	Hispanic/Latino	66	Female	0	A/H1N1	28588.5
OPWH204	Older PWH	Older	Positive	Yes	2022-2023	White/Caucasian	Hispanic/Latino	66	Male	0	A/H1N1	23431
OPWH250	Older PWH	Older	Positive	Yes	2023-2024	Black/African American	Non-Hispanic/Non-Latino	66	Male	0	A/H1N1	31331.5
YPWoH211	Young PWoH	Young	Negative	Yes	2022-2023	Black/African American	Hispanic/Latino	35	Male	0	A/H3N2	25154
OPWoH003	Older PWoH	Older	Negative	Undetermined	2020-2021	White/Caucasian	Hispanic/Latino	67	Female	0	A/H1N1	7060
OPWoH038	Older PWoH	Older	Negative	Yes	2021-2022	White/Caucasian	Non-Hispanic/Non-Latino	67	Female	0	A/H1N1	39893
OPWoH199	Older PWoH	Older	Negative	No	2022-2023	Black/African American	Non-Hispanic/Non-Latino	67	Male	0	A/H1N1	80585
OPWH042	Older PWH	Older	Positive	Yes	2021-2022	Black/African American	Non-Hispanic/Non-Latino	67	Female	0	A/H1N1	35952
OPWH024	Older PWH	Older	Positive	Yes	2020-2021	Black/African American	Non-Hispanic/Non-Latino	67	Female	0	A/H1N1	9594
YPWoH294	Young PWoH	Young	Negative	Yes	2023-2024	Black/African American,White/Caucasian	Hispanic/Latino	31	Female	0	A/H3N2	54217
OPWH037	Older PWH	Older	Positive	Yes	2021-2022	Black/African American	Non-Hispanic/Non-Latino	67	Male	0	A/H1N1	107382
OPWH244	Older PWH	Older	Positive	Yes	2023-2024	White/Caucasian	Hispanic/Latino	67	Male	0	A/H1N1	11668
OPWH016	Older PWH	Older	Positive	Yes	2020-2021	Black/African American	Non-Hispanic/Non-Latino	68	Male	0	A/H1N1	7224
OPWH029	Older PWH	Older	Positive	No	2021-2022	Black/African American	Non-Hispanic/Non-Latino	68	Male	0	A/H1N1	27629.5
OPWH221	Older PWH	Older	Positive	No	2022-2023	Black/African American	Non-Hispanic/Non-Latino	68	Male	0	A/H1N1	10906
YPWoH295	Young PWoH	Young	Negative	Undetermined	2023-2024	Black/African American	Non-Hispanic/Non-Latino	21	Male	0	A/H3N2	58683
OPWH001	Older PWH	Older	Positive	Yes	2020-2021	Black/African American	Non-Hispanic/Non-Latino	68	Female	0	A/H1N1	16881
OPWH193	Older PWH	Older	Positive	Yes	2022-2023	Black/African American	Non-Hispanic/Non-Latino	68	Female	0	A/H1N1	23018.8
OPWH172	Older PWH	Older	Positive	Yes	2022-2023	Black/African American	Non-Hispanic/Non-Latino	68	Male	0	A/H1N1	19162.8
YPWoH299	Young PWoH	Young	Negative	Yes	2023-2024	White/Caucasian	Hispanic/Latino	19	Male	0	A/H3N2	6152
OPWoH064	Older PWoH	Older	Negative	Yes	2021-2022	Black/African American	Hispanic/Latino	69	Male	0	A/H1N1	22272.5
OPWoH113	Older PWoH	Older	Negative	Yes	2021-2022	Black/African American	Non-Hispanic/Non-Latino	69	Male	0	A/H1N1	40379
OPWoH146	Older PWoH	Older	Negative	Yes	2021-2022	Black/African American	Non-Hispanic/Non-Latino	69	Male	0	A/H1N1	27536.5
OPWoH170	Older PWoH	Older	Negative	Yes	2022-2023	Black/African American	Non-Hispanic/Non-Latino	69	Male	0	A/H1N1	23949.8
OPWoH131	Older PWoH	Older	Negative	No	2021-2022	Black/African American	Non-Hispanic/Non-Latino	70	Male	0	A/H1N1	46442
OPWoH183	Older PWoH	Older	Negative	Yes	2022-2023	Black/African American	Non-Hispanic/Non-Latino	70	Male	0	A/H1N1	17677
OPWoH207	Older PWoH	Older	Negative	Yes	2022-2023	Black/African American	Non-Hispanic/Non-Latino	70	Male	0	A/H1N1	17054
OPWoH218	Older PWoH	Older	Negative	Yes	2022-2023	White/Caucasian	Non-Hispanic/Non-Latino	70	Male	0	A/H1N1	55986
OPWoH092	Older PWoH	Older	Negative	Yes	2021-2022	White/Caucasian	Non-Hispanic/Non-Latino	70	Male	0	A/H1N1	115781
OPWH291	Older PWH	Older	Positive	Yes	2023-2024	White/Caucasian	Hispanic/Latino	70	Male	0	A/H1N1	11598
OPWH254	Older PWH	Older	Positive	Yes	2023-2024	Black/African American	Non-Hispanic/Non-Latino	70	Female	0	A/H1N1	48409
OPWoH093	Older PWoH	Older	Negative	No	2021-2022	Black/African American	Non-Hispanic/Non-Latino	71	Male	0	A/H1N1	27734
OPWoH080	Older PWoH	Older	Negative	Yes	2021-2022	Black/African American	Non-Hispanic/Non-Latino	71	Male	0	A/H1N1	32419
OPWoH286	Older PWoH	Older	Negative	Yes	2023-2024	Black/African American	Non-Hispanic/Non-Latino	71	Female	0	A/H1N1	44590.5
OPWoH194	Older PWoH	Older	Negative	Yes	2022-2023	Black/African American	Non-Hispanic/Non-Latino	71	Male	0	A/H1N1	19946.5
OPWoH287	Older PWoH	Older	Negative	Yes	2023-2024	Black/African American	Non-Hispanic/Non-Latino	72	Female	0	A/H1N1	31586
OPWoH027	Older PWoH	Older	Negative	Yes	2020-2021	White/Caucasian	Hispanic/Latino	73	Male	0	A/H1N1	6983
OPWH096	Older PWH	Older	Positive	No	2021-2022	White/Caucasian	Hispanic/Latino	76	Male	0	A/H1N1	19576.5
OPWoH206	Older PWoH	Older	Negative	Yes	2022-2023	Black/African American	Non-Hispanic/Non-Latino	77	Female	0	A/H1N1	11205
OPWH052	Older PWH	Older	Positive	Yes	2021-2022	Black/African American	Non-Hispanic/Non-Latino	81	Male	0	A/H1N1	22492
OPWoH060	Older PWoH	Older	Negative	Yes	2021-2022	White/Caucasian	Non-Hispanic/Non-Latino	85	Male	0	A/H1N1	22376
OPWoH142	Older PWoH	Older	Negative	Undetermined	2021-2022	White/Caucasian	Non-Hispanic/Non-Latino	63	Female	0	A/H3N2	226.5
OPWoH144	Older PWoH	Older	Negative	Yes	2021-2022	White/Caucasian	Hispanic/Latino	60	Male	0	A/H3N2	1767
OPWoH146	Older PWoH	Older	Negative	Yes	2021-2022	Black/African American	Non-Hispanic/Non-Latino	69	Male	0	A/H3N2	1592
OPWoH073	Older PWoH	Older	Negative	Yes	2021-2022	White/Caucasian	Non-Hispanic/Non-Latino	63	Female	0	A/H3N2	4263.5
OPWoH091	Older PWoH	Older	Negative	Yes	2021-2022	Black/African American	Non-Hispanic/Non-Latino	62	Male	0	A/H3N2	1709.5
OPWoH145	Older PWoH	Older	Negative	Undetermined	2021-2022	White/Caucasian	Hispanic/Latino	65	Male	0	A/H3N2	5801
OPWoH148	Older PWoH	Older	Negative	No	2021-2022	Black/African American	Non-Hispanic/Non-Latino	65	Male	0	A/H3N2	1001
OPWoH150	Older PWoH	Older	Negative	Yes	2021-2022	White/Caucasian	Non-Hispanic/Non-Latino	60	Female	0	A/H3N2	23568.5
OPWoH038	Older PWoH	Older	Negative	Yes	2021-2022	White/Caucasian	Non-Hispanic/Non-Latino	67	Female	0	A/H3N2	5537.5
OPWoH060	Older PWoH	Older	Negative	Yes	2021-2022	White/Caucasian	Non-Hispanic/Non-Latino	85	Male	0	A/H3N2	7900.5
OPWoH064	Older PWoH	Older	Negative	Yes	2021-2022	Black/African American	Hispanic/Latino	69	Male	0	A/H3N2	3737
OPWoH080	Older PWoH	Older	Negative	Yes	2021-2022	Black/African American	Non-Hispanic/Non-Latino	71	Male	0	A/H3N2	2713
OPWoH090	Older PWoH	Older	Negative	No	2021-2022	White/Caucasian	Hispanic/Latino	60	Male	0	A/H3N2	7984.5
OPWH153	Older PWH	Older	Positive	No	2021-2022	Black/African American	Non-Hispanic/Non-Latino	66	Female	0	A/H3N2	4487
OPWoH111	Older PWoH	Older	Negative	Undetermined	2021-2022	Black/African American	Non-Hispanic/Non-Latino	61	Male	0	A/H3N2	17208.5
OPWoH127	Older PWoH	Older	Negative	Yes	2021-2022	Black/African American	Non-Hispanic/Non-Latino	65	Male	0	A/H3N2	2499
OPWoH131	Older PWoH	Older	Negative	No	2021-2022	Black/African American	Non-Hispanic/Non-Latino	70	Male	0	A/H3N2	7453
OPWoH147	Older PWoH	Older	Negative	No	2021-2022	Black/African American	Non-Hispanic/Non-Latino	60	Male	0	A/H3N2	15066
OPWoH005	Older PWoH	Older	Negative	Yes	2020-2021	Black/African American	Non-Hispanic/Non-Latino	65	Female	0	A/H3N2	4165
OPWoH027	Older PWoH	Older	Negative	Yes	2020-2021	White/Caucasian	Hispanic/Latino	73	Male	0	A/H3N2	25674
OPWoH093	Older PWoH	Older	Negative	No	2021-2022	Black/African American	Non-Hispanic/Non-Latino	71	Male	0	A/H3N2	5704
OPWoH097	Older PWoH	Older	Negative	No	2021-2022	Black/African American	Non-Hispanic/Non-Latino	61	Male	0	A/H3N2	10908
OPWoH120	Older PWoH	Older	Negative	Yes	2021-2022	Black/African American	Non-Hispanic/Non-Latino	64	Male	0	A/H3N2	3406.5
OPWoH140	Older PWoH	Older	Negative	Yes	2021-2022	Black/African American	Non-Hispanic/Non-Latino	61	Female	0	A/H3N2	7809
OPWoH003	Older PWoH	Older	Negative	Undetermined	2020-2021	White/Caucasian	Hispanic/Latino	67	Female	0	A/H3N2	18825
OPWoH030	Older PWoH	Older	Negative	No	2020-2021	Black/African American	Non-Hispanic/Non-Latino	66	Male	0	A/H3N2	18894
OPWoH041	Older PWoH	Older	Negative	Yes	2021-2022	White/Caucasian	Hispanic/Latino	64	Male	0	A/H3N2	58095
OPWH024	Older PWH	Older	Positive	Yes	2020-2021	Black/African American	Non-Hispanic/Non-Latino	67	Female	0	A/H3N2	2721
OPWoH092	Older PWoH	Older	Negative	Yes	2021-2022	White/Caucasian	Non-Hispanic/Non-Latino	70	Male	0	A/H3N2	6806
OPWoH117	Older PWoH	Older	Negative	No	2021-2022	Black/African American	Non-Hispanic/Non-Latino	61	Male	0	A/H3N2	12247.5
OPWoH087	Older PWoH	Older	Negative	Yes	2021-2022	Black/African American	Non-Hispanic/Non-Latino	60	Male	0	A/H3N2	24031
YPWH155	Young PWH	Young	Positive	Yes	2022-2023	Black/African American	Non-Hispanic/Non-Latino	31	Female	0	A/H3N2	11040
YPWH156	Young PWH	Young	Positive	Yes	2022-2023	Black/African American	Non-Hispanic/Non-Latino	36	Male	0	A/H3N2	1435
OPWoH108	Older PWoH	Older	Negative	No	2021-2022	Black/African American	Non-Hispanic/Non-Latino	60	Male	0	A/H3N2	8107
YPWH157	Young PWH	Young	Positive	Undetermined	2022-2023	Black/African American	Non-Hispanic/Non-Latino	25	Male	0	A/H3N2	25142
OPWoH113	Older PWoH	Older	Negative	Yes	2021-2022	Black/African American	Non-Hispanic/Non-Latino	69	Male	0	A/H3N2	3885
OPWoH133	Older PWoH	Older	Negative	No	2021-2022	White/Caucasian	Hispanic/Latino	62	Female	0	A/H3N2	83304
OPWH126	Older PWH	Older	Positive	Yes	2021-2022	Black/African American		65	Male	0	A/H3N2	2298
YPWH159	Young PWH	Young	Positive	Yes	2022-2023	Black/African American	Non-Hispanic/Non-Latino	21	Male	0	A/H3N2	37355
OPWH030	Older PWH	Older	Positive	Yes	2021-2022	Black/African American	Non-Hispanic/Non-Latino	66	Male	0	A/H3N2	6647.5
OPWH042	Older PWH	Older	Positive	Yes	2021-2022	Black/African American	Non-Hispanic/Non-Latino	67	Female	0	A/H3N2	6695
OPWH052	Older PWH	Older	Positive	Yes	2021-2022	Black/African American	Non-Hispanic/Non-Latino	81	Male	0	A/H3N2	2049
YPWH160	Young PWH	Young	Positive	Undetermined	2022-2023	#N/A	#N/A	23	#N/A	0	A/H3N2	25905.5
OPWH068	Older PWH	Older	Positive	Yes	2021-2022	Black/African American	Non-Hispanic/Non-Latino	62	Female	0	A/H3N2	385
OPWH075	Older PWH	Older	Positive	Yes	2021-2022	Black/African American	Non-Hispanic/Non-Latino	65	Male	0	A/H3N2	5936.5
YPWH161	Young PWH	Young	Positive	Yes	2022-2023	Black/African American	Non-Hispanic/Non-Latino	30	Male	0	A/H3N2	63816
OPWH115	Older PWH	Older	Positive	Yes	2021-2022	Black/African American	Non-Hispanic/Non-Latino	60	Female	0	A/H3N2	5147
OPWH124	Older PWH	Older	Positive	No	2021-2022	Black/African American	Non-Hispanic/Non-Latino	63	Female	0	A/H3N2	234
OPWH001	Older PWH	Older	Positive	Yes	2020-2021	Black/African American	Non-Hispanic/Non-Latino	68	Female	0	A/H3N2	9752
OPWH014	Older PWH	Older	Positive	Yes	2020-2021	Black/African American	Non-Hispanic/Non-Latino	65	Female	0	A/H3N2	124
OPWH016	Older PWH	Older	Positive	Yes	2020-2021	Black/African American	Non-Hispanic/Non-Latino	68	Male	0	A/H3N2	17934
YPWH162	Young PWH	Young	Positive	Yes	2022-2023	Black/African American	Non-Hispanic/Non-Latino	35	Male	0	A/H3N2	1297
OPWH017	Older PWH	Older	Positive	Yes	2020-2021	Black/African American	Non-Hispanic/Non-Latino	66	Male	0	A/H3N2	31957
OPWH029	Older PWH	Older	Positive	No	2021-2022	Black/African American	Non-Hispanic/Non-Latino	68	Male	0	A/H3N2	2836
OPWH041	Older PWH	Older	Positive	Yes	2021-2022	White/Caucasian	Hispanic/Latino	65	Male	0	A/H3N2	7981
YPWH166	Young PWH	Young	Positive	No	2022-2023	Black/African American	Non-Hispanic/Non-Latino	30	Female	0	A/H3N2	1593
OPWH071	Older PWH	Older	Positive	Yes	2021-2022	Black/African American	Non-Hispanic/Non-Latino	64	Female	0	A/H3N2	1258
OPWH079	Older PWH	Older	Positive	Yes	2021-2022	Black/African American	Non-Hispanic/Non-Latino	61	Male	0	A/H3N2	3828
OPWH089	Older PWH	Older	Positive	Yes	2021-2022	Black/African American	Non-Hispanic/Non-Latino	64	Female	0	A/H3N2	18038
YPWH167	Young PWH	Young	Positive	Yes	2022-2023	Multi-racial/Mixed	Hispanic/Latino	23	Male	0	A/H3N2	18920.5
OPWH100	Older PWH	Older	Positive	Yes	2021-2022	White/Caucasian	Hispanic/Latino	61	Male	0	A/H3N2	1823
OPWH036	Older PWH	Older	Positive	Yes	2021-2022	Black/African American	Non-Hispanic/Non-Latino	65	Male	0	A/H3N2	5837.5
OPWH066	Older PWH	Older	Positive	Yes	2021-2022	White/Caucasian	Hispanic/Latino	60	Male	0	A/H3N2	90
YPWH175	Young PWH	Young	Positive	No	2022-2023	Black/African American	Non-Hispanic/Non-Latino	40	Female	0	A/H3N2	408.25
OPWH076	Older PWH	Older	Positive	Yes	2021-2022	White/Caucasian	Hispanic/Latino	65	Male	0	A/H3N2	16839
OPWH082	Older PWH	Older	Positive	Yes	2021-2022	Black/African American	Non-Hispanic/Non-Latino	63	Female	0	A/H3N2	26576.5
OPWH037	Older PWH	Older	Positive	Yes	2021-2022	Black/African American	Non-Hispanic/Non-Latino	67	Male	0	A/H3N2	61150.5
OPWH070	Older PWH	Older	Positive	Yes	2021-2022	White/Caucasian	Hispanic/Latino	62	Male	0	A/H3N2	100957
OPWH072	Older PWH	Older	Positive	Yes	2021-2022	Black/African American	Non-Hispanic/Non-Latino	63	Female	0	A/H3N2	14114.5
OPWH078	Older PWH	Older	Positive	Yes	2021-2022	White/Caucasian	Hispanic/Latino	64	Male	0	A/H3N2	5604
YPWH176	Young PWH	Young	Positive	Undetermined	2022-2023	Native American	Non-Hispanic/Non-Latino	40	Male	0	A/H3N2	18874
OPWH096	Older PWH	Older	Positive	No	2021-2022	White/Caucasian	Hispanic/Latino	76	Male	0	A/H3N2	456.5
YPWoH022	Young PWoH	Young	Negative	No	2020-2021	Black/African American	Non-Hispanic/Non-Latino	32	Female	0	A/H3N2	9285
YPWoH035	Young PWoH	Young	Negative	No	2021-2022	Black/African American	Hispanic/Latino	27	Female	0	A/H3N2	3962.5
YPWH181	Young PWH	Young	Positive	Yes	2022-2023	White/Caucasian	Hispanic/Latino	35	Male	0	A/H3N2	18394.2
YPWoH141	Young PWoH	Young	Negative	Yes	2021-2022	Black/African American	Non-Hispanic/Non-Latino	38	Female	0	A/H3N2	6568
YPWoH041	Young PWoH	Young	Negative	No	2021-2022	White/Caucasian	Hispanic/Latino	31	Female	0	A/H3N2	27311
YPWoH110	Young PWoH	Young	Negative	No	2021-2022	Black/African American	Non-Hispanic/Non-Latino	40	Female	0	A/H3N2	1357.5
YPWH189	Young PWH	Young	Positive	Yes	2022-2023	Multi-racial/Mixed	Hispanic/Latino	24	Male	0	A/H3N2	24078
YPWoH112	Young PWoH	Young	Negative	Yes	2021-2022	Black/African American	Non-Hispanic/Non-Latino	25	Female	0	A/H3N2	1646
YPWoH116	Young PWoH	Young	Negative	No	2021-2022	Other	Hispanic/Latino	27	Male	0	A/H3N2	2525
YPWoH123	Young PWoH	Young	Negative	Yes	2021-2022	Black/African American	Non-Hispanic/Non-Latino	28	Female	0	A/H3N2	14509
YPWH208	Young PWH	Young	Positive	Yes	2022-2023	White/Caucasian	Hispanic/Latino	25	Female	0	A/H3N2	22711.8
YPWoH135	Young PWoH	Young	Negative	No	2021-2022	White/Caucasian	Non-Hispanic/Non-Latino	40	Male	0	A/H3N2	3503
YPWoH012	Young PWoH	Young	Negative	Yes	2020-2021	Black/African American	Non-Hispanic/Non-Latino	33	Male	0	A/H3N2	25616
YPWoH013	Young PWoH	Young	Negative	Yes	2020-2021	Black/African American	Non-Hispanic/Non-Latino	30	Male	0	A/H3N2	39917
YPWoH045	Young PWoH	Young	Negative	Yes	2021-2022	White/Caucasian	Hispanic/Latino	26	Female	0	A/H3N2	20190
YPWoH047	Young PWoH	Young	Negative	Yes	2021-2022	White/Caucasian	Hispanic/Latino	23	Male	0	A/H3N2	5852
YPWoH049	Young PWoH	Young	Negative	Yes	2021-2022	White/Caucasian	Hispanic/Latino	25	Female	0	A/H3N2	78.5
YPWH222	Young PWH	Young	Positive	Yes	2022-2023	Black/African American	Hispanic/Latino	28	Male	0	A/H3N2	14259
YPWoH062	Young PWoH	Young	Negative	Yes	2021-2022	Black/African American	Hispanic/Latino	26	Male	0	A/H3N2	19067.5
YPWoH067	Young PWoH	Young	Negative	Yes	2021-2022	White/Caucasian	Non-Hispanic/Non-Latino	24	Female	0	A/H3N2	31137
YPWoH094	Young PWoH	Young	Negative	No	2021-2022	White/Caucasian,Other	Hispanic/Latino	26	Female	0	A/H3N2	2999
YPWoH105	Young PWoH	Young	Negative	Yes	2021-2022	Black/African American	Non-Hispanic/Non-Latino	35	Male	0	A/H3N2	14731
YPWH224	Young PWH	Young	Positive	Yes	2022-2023	White/Caucasian	Non-Hispanic/Non-Latino	40	Male	0	A/H3N2	17311
YPWoH107	Young PWoH	Young	Negative	No	2021-2022	White/Caucasian	Hispanic/Latino	27	Male	0	A/H3N2	36646
YPWoH125	Young PWoH	Young	Negative	No	2021-2022	White/Caucasian	Non-Hispanic/Non-Latino	32	Male	0	A/H3N2	9243
YPWoH132	Young PWoH	Young	Negative	Yes	2021-2022	White/Caucasian	Non-Hispanic/Non-Latino	39	Male	0	A/H3N2	15957.5
YPWH226	Young PWH	Young	Positive	Yes	2022-2023	White/Caucasian	Hispanic/Latino	33	Male	0	A/H3N2	31202
YPWoH137	Young PWoH	Young	Negative	Yes	2021-2022	Black/African American	Non-Hispanic/Non-Latino	36	Male	0	A/H3N2	3251.5
YPWoH002	Young PWoH	Young	Negative	No	2020-2021	Black/African American	Non-Hispanic/Non-Latino	29	Female	0	A/H3N2	31309
YPWoH020	Young PWoH	Young	Negative	No	2020-2021	Black/African American	Non-Hispanic/Non-Latino	32	Female	0	A/H3N2	11759
YPWoH025	Young PWoH	Young	Negative	No	2020-2021	Black/African American	Non-Hispanic/Non-Latino	24	Female	0	A/H3N2	35173
YPWoH028	Young PWoH	Young	Negative	No	2020-2021	Black/African American	Non-Hispanic/Non-Latino	24	Female	0	A/H3N2	20109
YPWoH040	Young PWoH	Young	Negative	Undetermined	2021-2022	Black/African American	Non-Hispanic/Non-Latino	25	Female	0	A/H3N2	23279
YPWH233	Young PWH	Young	Positive	Yes	2022-2023	Black/African American	Non-Hispanic/Non-Latino	39	Female	0	A/H3N2	5695
YPWoH043	Young PWoH	Young	Negative	Yes	2021-2022	Asian	Non-Hispanic/Non-Latino	35	Female	0	A/H3N2	11090.5
YPWoH053	Young PWoH	Young	Negative	Yes	2021-2022	White/Caucasian	Non-Hispanic/Non-Latino	36	Male	0	A/H3N2	28636.5
YPWoH056	Young PWoH	Young	Negative	Yes	2021-2022	White/Caucasian	Non-Hispanic/Non-Latino	29	Female	0	A/H3N2	14335
YPWoH063	Young PWoH	Young	Negative	No	2021-2022	Black/African American	Non-Hispanic/Non-Latino	33	Female	0	A/H3N2	10147.5
YPWoH077	Young PWoH	Young	Negative	Yes	2021-2022	Black/African American	Non-Hispanic/Non-Latino	37	Female	0	A/H3N2	3064
YPWoH083	Young PWoH	Young	Negative	Yes	2021-2022	White/Caucasian,Other	Non-Hispanic/Non-Latino	26	Female	0	A/H3N2	32477
YPWoH084	Young PWoH	Young	Negative	Yes	2021-2022	Asian	Non-Hispanic/Non-Latino	29	Female	0	A/H3N2	28149.5
YPWoH103	Young PWoH	Young	Negative	Yes	2021-2022	White/Caucasian	Hispanic/Latino	38	Male	0	A/H3N2	10818.5
YPWH246	Young PWH	Young	Positive	Yes	2023-2024	White/Caucasian	Hispanic/Latino	36	Male	0	A/H3N2	9480
YPWoH119	Young PWoH	Young	Negative	No	2021-2022	Black/African American	Non-Hispanic/Non-Latino	33	Male	0	A/H3N2	3202.5
YPWoH129	Young PWoH	Young	Negative	Yes	2021-2022	Black/African American,White/Caucasian	Non-Hispanic/Non-Latino	31	Female	0	A/H3N2	11531.5
YPWoH019	Young PWoH	Young	Negative	No	2020-2021	Black/African American	Non-Hispanic/Non-Latino	27	Male	0	A/H3N2	29770
YPWH251	Young PWH	Young	Positive	Yes	2023-2024	Black/African American	Non-Hispanic/Non-Latino	37	Female	0	A/H3N2	2211.5
YPWoH026	Young PWoH	Young	Negative	Yes	2020-2021	Other	Non-Hispanic/Non-Latino	34	Female	0	A/H3N2	26727
YPWoH042	Young PWoH	Young	Negative	Yes	2021-2022	Black/African American	Non-Hispanic/Non-Latino	30	Female	0	A/H3N2	23788
YPWoH044	Young PWoH	Young	Negative	Yes	2021-2022	Black/African American	Non-Hispanic/Non-Latino	26	Female	0	A/H3N2	21622
YPWoH046	Young PWoH	Young	Negative	Yes	2021-2022	White/Caucasian	Hispanic/Latino	23	Male	0	A/H3N2	12281
YPWoH050	Young PWoH	Young	Negative	Yes	2021-2022	White/Caucasian	Hispanic/Latino	25	Female	0	A/H3N2	25315
YPWH264	Young PWH	Young	Positive	Undetermined	2023-2024	White/Caucasian	Hispanic/Latino	38	Male	0	A/H3N2	1722
YPWoH059	Young PWoH	Young	Negative	Yes	2021-2022	White/Caucasian	Non-Hispanic/Non-Latino	25	Female	0	A/H3N2	28890
YPWoH095	Young PWoH	Young	Negative	Yes	2021-2022	Other	Hispanic/Latino	30	Female	0	A/H3N2	69959
YPWoH098	Young PWoH	Young	Negative	No	2021-2022	White/Caucasian	Hispanic/Latino	32	Male	0	A/H3N2	6711
YPWH280	Young PWH	Young	Positive	Yes	2023-2024	White/Caucasian	Hispanic/Latino	33	Male	0	A/H3N2	33669
YPWoH109	Young PWoH	Young	Negative	Yes	2021-2022	Black/African American	Non-Hispanic/Non-Latino	35	Male	0	A/H3N2	11755
YPWoH099	Young PWoH	Young	Negative	No	2021-2022	Black/African American,White/Caucasian	Non-Hispanic/Non-Latino	31	Male	0	A/H3N2	2385
YPWH006	Young PWH	Young	Positive	Yes	2020-2021	White/Caucasian	Hispanic/Latino	34	Male	0	A/H3N2	15798
YPWH284	Young PWH	Young	Positive	No	2023-2024	Black/African American	Non-Hispanic/Non-Latino	39	Male	0	A/H3N2	27745
YPWH016	Young PWH	Young	Positive	Yes	2021-2022	White/Caucasian	Hispanic/Latino	31	Male	0	A/H3N2	1175.5
YPWH114	Young PWH	Young	Positive	Yes	2021-2022	Black/African American	Non-Hispanic/Non-Latino	36	Male	0	A/H3N2	6124
YPWH004	Young PWH	Young	Positive	No	2020-2021	White/Caucasian	Hispanic/Latino	34	Male	0	A/H3N2	28439
YPWH290	Young PWH	Young	Positive	No	2023-2024	Black/African American	Non-Hispanic/Non-Latino	33	Female	0	A/H3N2	7049
YPWH011	Young PWH	Young	Positive	Yes	2020-2021	White/Caucasian	Hispanic/Latino	28	Male	0	A/H3N2	27745
YPWH007	Young PWH	Young	Positive	Yes	2020-2021	Black/African American	Non-Hispanic/Non-Latino	29	Female	0	A/H3N2	22631
YPWH055	Young PWH	Young	Positive	No	2021-2022	Black/African American	Non-Hispanic/Non-Latino	30	Female	0	A/H3N2	15676
YPWH293	Young PWH	Young	Positive	Yes	2023-2024	White/Caucasian	Hispanic/Latino	37	Male	0	A/H3N2	19761.5
YPWH065	Young PWH	Young	Positive	Yes	2021-2022	Black/African American	Non-Hispanic/Non-Latino	29	Female	0	A/H3N2	11086
YPWH102	Young PWH	Young	Positive	No	2021-2022	White/Caucasian	Non-Hispanic/Non-Latino	34	Male	0	A/H3N2	3669
YPWH130	Young PWH	Young	Positive	Yes	2021-2022	White/Caucasian	Hispanic/Latino	28	Male	0	A/H3N2	8205.5
YPWH300	Young PWH	Young	Positive	Yes	2023-2024	White/Caucasian	Hispanic/Latino	28	Male	0	A/H3N2	4000
YPWH151	Young PWH	Young	Positive	Yes	2021-2022	Black/African American	Non-Hispanic/Non-Latino	31	Male	0	A/H3N2	44066
OPWoH142	Older PWoH	Older	Negative	Undetermined	2021-2022	White/Caucasian	Non-Hispanic/Non-Latino	63	Female	28	B/Victoria	29018
OPWoH150	Older PWoH	Older	Negative	Yes	2021-2022	White/Caucasian	Non-Hispanic/Non-Latino	60	Female	28	B/Victoria	34895
OPWoH108	Older PWoH	Older	Negative	No	2021-2022	Black/African American	Non-Hispanic/Non-Latino	60	Male	28	B/Victoria	86280
OPWoH120	Older PWoH	Older	Negative	Yes	2021-2022	Black/African American	Non-Hispanic/Non-Latino	64	Male	28	B/Victoria	43318
OPWoH133	Older PWoH	Older	Negative	No	2021-2022	White/Caucasian	Hispanic/Latino	62	Female	28	B/Victoria	31887
OPWoH231	Older PWoH	Older	Negative	Yes	2022-2023	Black/African American	Non-Hispanic/Non-Latino	60	Female	28	B/Victoria	9240
OPWoH272	Older PWoH	Older	Negative	No	2023-2024	White/Caucasian	Hispanic/Latino	62	Male	28	B/Victoria	18373
OPWoH003	Older PWoH	Older	Negative	Undetermined	2020-2021	White/Caucasian	Hispanic/Latino	67	Female	28	B/Victoria	9510
OPWoH041	Older PWoH	Older	Negative	Yes	2021-2022	White/Caucasian	Hispanic/Latino	64	Male	28	B/Victoria	62389
OPWoH060	Older PWoH	Older	Negative	Yes	2021-2022	White/Caucasian	Non-Hispanic/Non-Latino	85	Male	28	B/Victoria	37279
OPWoH073	Older PWoH	Older	Negative	Yes	2021-2022	White/Caucasian	Non-Hispanic/Non-Latino	63	Female	28	B/Victoria	52689
OPWoH097	Older PWoH	Older	Negative	No	2021-2022	Black/African American	Non-Hispanic/Non-Latino	61	Male	28	B/Victoria	50560
OPWoH111	Older PWoH	Older	Negative	Undetermined	2021-2022	Black/African American	Non-Hispanic/Non-Latino	61	Male	28	B/Victoria	44865
OPWoH113	Older PWoH	Older	Negative	Yes	2021-2022	Black/African American	Non-Hispanic/Non-Latino	69	Male	28	B/Victoria	41224
OPWoH127	Older PWoH	Older	Negative	Yes	2021-2022	Black/African American	Non-Hispanic/Non-Latino	65	Male	28	B/Victoria	85226.5
OPWoH140	Older PWoH	Older	Negative	Yes	2021-2022	Black/African American	Non-Hispanic/Non-Latino	61	Female	28	B/Victoria	50781
OPWoH146	Older PWoH	Older	Negative	Yes	2021-2022	Black/African American	Non-Hispanic/Non-Latino	69	Male	28	B/Victoria	39546
OPWoH170	Older PWoH	Older	Negative	Yes	2022-2023	Black/African American	Non-Hispanic/Non-Latino	69	Male	28	B/Victoria	27837.5
OPWoH212	Older PWoH	Older	Negative	Yes	2022-2023	Black/African American	Non-Hispanic/Non-Latino	62	Female	28	B/Victoria	29537
OPWoH214	Older PWoH	Older	Negative	Yes	2022-2023	Black/African American	Non-Hispanic/Non-Latino	60	Female	28	B/Victoria	34880.5
OPWoH234	Older PWoH	Older	Negative	Yes	2022-2023	Black/African American	Non-Hispanic/Non-Latino	63	Male	28	B/Victoria	21696
OPWoH242	Older PWoH	Older	Negative	Yes	2023-2024	Black/African American	Non-Hispanic/Non-Latino	64	Male	28	B/Victoria	23464
OPWoH256	Older PWoH	Older	Negative	Yes	2023-2024	Black/African American	Non-Hispanic/Non-Latino	66	Male	28	B/Victoria	29492
OPWoH286	Older PWoH	Older	Negative	Yes	2023-2024	Black/African American	Non-Hispanic/Non-Latino	71	Female	28	B/Victoria	55652
OPWoH287	Older PWoH	Older	Negative	Yes	2023-2024	Black/African American	Non-Hispanic/Non-Latino	72	Female	28	B/Victoria	17321.5
OPWoH303	Older PWoH	Older	Negative	Yes	2023-2024	White/Caucasian	Hispanic/Latino	60	Female	28	B/Victoria	57688
OPWoH027	Older PWoH	Older	Negative	Yes	2020-2021	White/Caucasian	Hispanic/Latino	73	Male	28	B/Victoria	28370
OPWoH030	Older PWoH	Older	Negative	No	2020-2021	Black/African American	Non-Hispanic/Non-Latino	66	Male	28	B/Victoria	16253
OPWoH080	Older PWoH	Older	Negative	Yes	2021-2022	Black/African American	Non-Hispanic/Non-Latino	71	Male	28	B/Victoria	27386
OPWoH090	Older PWoH	Older	Negative	No	2021-2022	White/Caucasian	Hispanic/Latino	60	Male	28	B/Victoria	72810
OPWoH170	Older PWoH	Older	Negative	Yes	2022-2023	Black/African American	Non-Hispanic/Non-Latino	69	Male	28	A/H3N2	50399.2
OPWoH171	Older PWoH	Older	Negative	Yes	2022-2023	Black/African American	Non-Hispanic/Non-Latino	61	Female	28	A/H3N2	12073.5
OPWoH183	Older PWoH	Older	Negative	Yes	2022-2023	Black/African American	Non-Hispanic/Non-Latino	70	Male	28	A/H3N2	28086.2
OPWoH194	Older PWoH	Older	Negative	Yes	2022-2023	Black/African American	Non-Hispanic/Non-Latino	71	Male	28	A/H3N2	34999.2
OPWoH199	Older PWoH	Older	Negative	No	2022-2023	Black/African American	Non-Hispanic/Non-Latino	67	Male	28	A/H3N2	98241
OPWoH200	Older PWoH	Older	Negative	Yes	2022-2023	Black/African American	Non-Hispanic/Non-Latino	64	Female	28	A/H3N2	7817.25
OPWoH201	Older PWoH	Older	Negative	Yes	2022-2023	Black/African American	Non-Hispanic/Non-Latino	60	Female	28	A/H3N2	13481.2
OPWoH207	Older PWoH	Older	Negative	Yes	2022-2023	Black/African American	Non-Hispanic/Non-Latino	70	Male	28	A/H3N2	103384
OPWoH212	Older PWoH	Older	Negative	Yes	2022-2023	Black/African American	Non-Hispanic/Non-Latino	62	Female	28	A/H3N2	86298
OPWoH214	Older PWoH	Older	Negative	Yes	2022-2023	Black/African American	Non-Hispanic/Non-Latino	60	Female	28	A/H3N2	58102.5
OPWoH218	Older PWoH	Older	Negative	Yes	2022-2023	White/Caucasian	Non-Hispanic/Non-Latino	70	Male	28	A/H3N2	25582
OPWoH219	Older PWoH	Older	Negative	Yes	2022-2023	White/Caucasian	Hispanic/Latino	61	Male	28	A/H3N2	38927.5
OPWoH220	Older PWoH	Older	Negative	No	2022-2023	Black/African American	Non-Hispanic/Non-Latino	62	Male	28	A/H3N2	3360
OPWoH227	Older PWoH	Older	Negative	Yes	2022-2023	Black/African American	Non-Hispanic/Non-Latino	64	Male	28	A/H3N2	40431.5
OPWoH229	Older PWoH	Older	Negative	No	2022-2023	Black/African American	Non-Hispanic/Non-Latino	63	Male	28	A/H3N2	17375.5
OPWoH230	Older PWoH	Older	Negative	No	2022-2023	Black/African American	Non-Hispanic/Non-Latino	63	Female	28	A/H3N2	38673
OPWoH231	Older PWoH	Older	Negative	Yes	2022-2023	Black/African American	Non-Hispanic/Non-Latino	60	Female	28	A/H3N2	12260
OPWoH234	Older PWoH	Older	Negative	Yes	2022-2023	Black/African American	Non-Hispanic/Non-Latino	63	Male	28	A/H3N2	15837
OPWoH235	Older PWoH	Older	Negative	Yes	2022-2023	Black/African American	Non-Hispanic/Non-Latino	61	Male	28	A/H3N2	32197
OPWoH236	Older PWoH	Older	Negative	No	2022-2023	Black/African American	Non-Hispanic/Non-Latino	61	Female	28	A/H3N2	56322
OPWoH237	Older PWoH	Older	Negative	Yes	2023-2024	Black/African American,Native American	Non-Hispanic/Non-Latino	64	Male	28	A/H3N2	75783.5
OPWoH242	Older PWoH	Older	Negative	Yes	2023-2024	Black/African American	Non-Hispanic/Non-Latino	64	Male	28	A/H3N2	7382
OPWoH256	Older PWoH	Older	Negative	Yes	2023-2024	Black/African American	Non-Hispanic/Non-Latino	66	Male	28	A/H3N2	8755.5
OPWoH257	Older PWoH	Older	Negative	Yes	2023-2024	Black/African American	Non-Hispanic/Non-Latino	60	Female	28	A/H3N2	37648.5
OPWoH258	Older PWoH	Older	Negative	Yes	2023-2024	Black/African American	Non-Hispanic/Non-Latino	62	Male	28	A/H3N2	87735.5
OPWoH262	Older PWoH	Older	Negative	Yes	2023-2024	Black/African American	Non-Hispanic/Non-Latino	63	Male	28	A/H3N2	78086
OPWoH266	Older PWoH	Older	Negative	Yes	2023-2024	Black/African American	Non-Hispanic/Non-Latino	66	Male	28	A/H3N2	73111
OPWoH267	Older PWoH	Older	Negative	No	2023-2024	Black/African American	Non-Hispanic/Non-Latino	66	Male	28	A/H3N2	86937
OPWoH272	Older PWoH	Older	Negative	No	2023-2024	White/Caucasian	Hispanic/Latino	62	Male	28	A/H3N2	12203
OPWoH274	Older PWoH	Older	Negative	Yes	2023-2024	Black/African American	Non-Hispanic/Non-Latino	62	Male	28	A/H3N2	61621.5
OPWoH275	Older PWoH	Older	Negative	Yes	2023-2024	Multi-racial/Mixed	Hispanic/Latino	64	Male	28	A/H3N2	33923
OPWoH277	Older PWoH	Older	Negative	Yes	2023-2024	Black/African American	Hispanic/Latino	62	Male	28	A/H3N2	13735
OPWoH286	Older PWoH	Older	Negative	Yes	2023-2024	Black/African American	Non-Hispanic/Non-Latino	71	Female	28	A/H3N2	70184
OPWoH287	Older PWoH	Older	Negative	Yes	2023-2024	Black/African American	Non-Hispanic/Non-Latino	72	Female	28	A/H3N2	55455
OPWoH288	Older PWoH	Older	Negative	No	2023-2024	Black/African American	Non-Hispanic/Non-Latino	61	Male	28	A/H3N2	8996
OPWoH301	Older PWoH	Older	Negative	No	2023-2024	White/Caucasian	Hispanic/Latino	66	Male	28	A/H3N2	92872.5
OPWoH302	Older PWoH	Older	Negative	Yes	2023-2024	Black/African American	Non-Hispanic/Non-Latino	65	Male	28	A/H3N2	5848
OPWoH303	Older PWoH	Older	Negative	Yes	2023-2024	White/Caucasian	Hispanic/Latino	60	Female	28	A/H3N2	36943
OPWoH093	Older PWoH	Older	Negative	No	2021-2022	Black/African American	Non-Hispanic/Non-Latino	71	Male	28	B/Victoria	94174
OPWoH117	Older PWoH	Older	Negative	No	2021-2022	Black/African American	Non-Hispanic/Non-Latino	61	Male	28	B/Victoria	95725
OPWoH145	Older PWoH	Older	Negative	Undetermined	2021-2022	White/Caucasian	Hispanic/Latino	65	Male	28	B/Victoria	32754.5
OPWoH147	Older PWoH	Older	Negative	No	2021-2022	Black/African American	Non-Hispanic/Non-Latino	60	Male	28	B/Victoria	25685.5
OPWoH148	Older PWoH	Older	Negative	No	2021-2022	Black/African American	Non-Hispanic/Non-Latino	65	Male	28	B/Victoria	67291
OPWoH171	Older PWoH	Older	Negative	Yes	2022-2023	Black/African American	Non-Hispanic/Non-Latino	61	Female	28	B/Victoria	46667.5
OPWoH183	Older PWoH	Older	Negative	Yes	2022-2023	Black/African American	Non-Hispanic/Non-Latino	70	Male	28	B/Victoria	23637.2
OPWoH200	Older PWoH	Older	Negative	Yes	2022-2023	Black/African American	Non-Hispanic/Non-Latino	64	Female	28	B/Victoria	27808.5
OPWoH257	Older PWoH	Older	Negative	Yes	2023-2024	Black/African American	Non-Hispanic/Non-Latino	60	Female	28	B/Victoria	38910
OPWoH258	Older PWoH	Older	Negative	Yes	2023-2024	Black/African American	Non-Hispanic/Non-Latino	62	Male	28	B/Victoria	59562
OPWoH262	Older PWoH	Older	Negative	Yes	2023-2024	Black/African American	Non-Hispanic/Non-Latino	63	Male	28	B/Victoria	68818
OPWoH267	Older PWoH	Older	Negative	No	2023-2024	Black/African American	Non-Hispanic/Non-Latino	66	Male	28	B/Victoria	69952
OPWoH275	Older PWoH	Older	Negative	Yes	2023-2024	Multi-racial/Mixed	Hispanic/Latino	64	Male	28	B/Victoria	61703
OPWoH277	Older PWoH	Older	Negative	Yes	2023-2024	Black/African American	Hispanic/Latino	62	Male	28	B/Victoria	25361
OPWoH288	Older PWoH	Older	Negative	No	2023-2024	Black/African American	Non-Hispanic/Non-Latino	61	Male	28	B/Victoria	42647
OPWoH038	Older PWoH	Older	Negative	Yes	2021-2022	White/Caucasian	Non-Hispanic/Non-Latino	67	Female	28	B/Victoria	54078
OPWoH064	Older PWoH	Older	Negative	Yes	2021-2022	Black/African American	Hispanic/Latino	69	Male	28	B/Victoria	24667
OPWoH087	Older PWoH	Older	Negative	Yes	2021-2022	Black/African American	Non-Hispanic/Non-Latino	60	Male	28	B/Victoria	68425
OPWoH091	Older PWoH	Older	Negative	Yes	2021-2022	Black/African American	Non-Hispanic/Non-Latino	62	Male	28	B/Victoria	47828
OPWoH199	Older PWoH	Older	Negative	No	2022-2023	Black/African American	Non-Hispanic/Non-Latino	67	Male	28	B/Victoria	49132
OPWoH201	Older PWoH	Older	Negative	Yes	2022-2023	Black/African American	Non-Hispanic/Non-Latino	60	Female	28	B/Victoria	31216
OPWoH227	Older PWoH	Older	Negative	Yes	2022-2023	Black/African American	Non-Hispanic/Non-Latino	64	Male	28	B/Victoria	32313
OPWoH229	Older PWoH	Older	Negative	No	2022-2023	Black/African American	Non-Hispanic/Non-Latino	63	Male	28	B/Victoria	48480
OPWoH230	Older PWoH	Older	Negative	No	2022-2023	Black/African American	Non-Hispanic/Non-Latino	63	Female	28	B/Victoria	15370.5
OPWoH236	Older PWoH	Older	Negative	No	2022-2023	Black/African American	Non-Hispanic/Non-Latino	61	Female	28	B/Victoria	41761
OPWoH237	Older PWoH	Older	Negative	Yes	2023-2024	Black/African American,Native American	Non-Hispanic/Non-Latino	64	Male	28	B/Victoria	58336
OPWoH274	Older PWoH	Older	Negative	Yes	2023-2024	Black/African American	Non-Hispanic/Non-Latino	62	Male	28	B/Victoria	46257
OPWoH301	Older PWoH	Older	Negative	No	2023-2024	White/Caucasian	Hispanic/Latino	66	Male	28	B/Victoria	53615
OPWoH005	Older PWoH	Older	Negative	Yes	2020-2021	Black/African American	Non-Hispanic/Non-Latino	65	Female	28	B/Victoria	9533
OPWoH194	Older PWoH	Older	Negative	Yes	2022-2023	Black/African American	Non-Hispanic/Non-Latino	71	Male	28	B/Victoria	55113.5
OPWoH218	Older PWoH	Older	Negative	Yes	2022-2023	White/Caucasian	Non-Hispanic/Non-Latino	70	Male	28	B/Victoria	32208.5
OPWoH219	Older PWoH	Older	Negative	Yes	2022-2023	White/Caucasian	Hispanic/Latino	61	Male	28	B/Victoria	48954.5
OPWoH220	Older PWoH	Older	Negative	No	2022-2023	Black/African American	Non-Hispanic/Non-Latino	62	Male	28	B/Victoria	16753.5
OPWoH302	Older PWoH	Older	Negative	Yes	2023-2024	Black/African American	Non-Hispanic/Non-Latino	65	Male	28	B/Victoria	41895
OPWoH144	Older PWoH	Older	Negative	Yes	2021-2022	White/Caucasian	Hispanic/Latino	60	Male	28	B/Victoria	66654.5
OPWoH207	Older PWoH	Older	Negative	Yes	2022-2023	Black/African American	Non-Hispanic/Non-Latino	70	Male	28	B/Victoria	52157.5
OPWoH235	Older PWoH	Older	Negative	Yes	2022-2023	Black/African American	Non-Hispanic/Non-Latino	61	Male	28	B/Victoria	36834.5
OPWoH266	Older PWoH	Older	Negative	Yes	2023-2024	Black/African American	Non-Hispanic/Non-Latino	66	Male	28	B/Victoria	86324
OPWH126	Older PWH	Older	Positive	Yes	2021-2022	Black/African American		65	Male	28	B/Victoria	27583
OPWH179	Older PWH	Older	Positive	Yes	2022-2023	Black/African American	Non-Hispanic/Non-Latino	64	Female	28	B/Victoria	677
OPWH205	Older PWH	Older	Positive	Yes	2023-2024	Black/African American	Non-Hispanic/Non-Latino	61	Male	28	B/Victoria	17661.5
OPWH014	Older PWH	Older	Positive	Yes	2020-2021	Black/African American	Non-Hispanic/Non-Latino	65	Female	28	B/Victoria	20907
OPWH052	Older PWH	Older	Positive	Yes	2021-2022	Black/African American	Non-Hispanic/Non-Latino	81	Male	28	B/Victoria	22909
OPWH079	Older PWH	Older	Positive	Yes	2021-2022	Black/African American	Non-Hispanic/Non-Latino	61	Male	28	B/Victoria	36885
OPWH177	Older PWH	Older	Positive	Yes	2022-2023	Black/African American	Non-Hispanic/Non-Latino	65	Male	28	B/Victoria	8641.5
OPWH178	Older PWH	Older	Positive	Yes	2022-2023	Black/African American	Non-Hispanic/Non-Latino	60	Male	28	B/Victoria	33657
OPWH271	Older PWH	Older	Positive	Undetermined	2023-2024	Black/African American	Non-Hispanic/Non-Latino	63	Male	28	B/Victoria	23395
OPWH289	Older PWH	Older	Positive	Yes	2023-2024	Black/African American	Non-Hispanic/Non-Latino	60	Male	28	B/Victoria	59215
OPWH291	Older PWH	Older	Positive	Yes	2023-2024	White/Caucasian	Hispanic/Latino	70	Male	28	B/Victoria	31771
OPWH024	Older PWH	Older	Positive	Yes	2020-2021	Black/African American	Non-Hispanic/Non-Latino	67	Female	28	B/Victoria	11252
OPWH042	Older PWH	Older	Positive	Yes	2021-2022	Black/African American	Non-Hispanic/Non-Latino	67	Female	28	B/Victoria	49286.5
OPWH115	Older PWH	Older	Positive	Yes	2021-2022	Black/African American	Non-Hispanic/Non-Latino	60	Female	28	B/Victoria	22955
OPWH124	Older PWH	Older	Positive	No	2021-2022	Black/African American	Non-Hispanic/Non-Latino	63	Female	28	B/Victoria	34825.5
OPWH153	Older PWH	Older	Positive	No	2021-2022	Black/African American	Non-Hispanic/Non-Latino	66	Female	28	B/Victoria	37672
OPWH173	Older PWH	Older	Positive	Yes	2022-2023	Black/African American	Non-Hispanic/Non-Latino	65	Male	28	B/Victoria	19247.5
OPWH192	Older PWH	Older	Positive	Yes	2022-2023	Black/African American	Non-Hispanic/Non-Latino	62	Male	28	B/Victoria	10181
OPWH221	Older PWH	Older	Positive	No	2022-2023	Black/African American	Non-Hispanic/Non-Latino	68	Male	28	B/Victoria	4256
OPWH239	Older PWH	Older	Positive	Yes	2023-2024	White/Caucasian	Hispanic/Latino	60	Male	28	B/Victoria	35045.5
OPWH244	Older PWH	Older	Positive	Yes	2023-2024	White/Caucasian	Hispanic/Latino	67	Male	28	B/Victoria	40888
OPWH248	Older PWH	Older	Positive	Yes	2023-2024	Black/African American	Non-Hispanic/Non-Latino	60	Male	28	B/Victoria	26136.5
OPWH250	Older PWH	Older	Positive	Yes	2023-2024	Black/African American	Non-Hispanic/Non-Latino	66	Male	28	B/Victoria	50283
OPWH269	Older PWH	Older	Positive	Yes	2023-2024	Black/African American	Non-Hispanic/Non-Latino	64	Male	28	B/Victoria	12124
OPWH016	Older PWH	Older	Positive	Yes	2020-2021	Black/African American	Non-Hispanic/Non-Latino	68	Male	28	B/Victoria	8639
OPWH017	Older PWH	Older	Positive	Yes	2020-2021	Black/African American	Non-Hispanic/Non-Latino	66	Male	28	B/Victoria	31749
OPWH029	Older PWH	Older	Positive	No	2021-2022	Black/African American	Non-Hispanic/Non-Latino	68	Male	28	B/Victoria	55028
OPWH030	Older PWH	Older	Positive	Yes	2021-2022	Black/African American	Non-Hispanic/Non-Latino	66	Male	28	B/Victoria	46798
OPWH041	Older PWH	Older	Positive	Yes	2021-2022	White/Caucasian	Hispanic/Latino	65	Male	28	B/Victoria	41357.5
OPWH066	Older PWH	Older	Positive	Yes	2021-2022	White/Caucasian	Hispanic/Latino	60	Male	28	B/Victoria	35728
OPWH070	Older PWH	Older	Positive	Yes	2021-2022	White/Caucasian	Hispanic/Latino	62	Male	28	B/Victoria	70260
OPWH072	Older PWH	Older	Positive	Yes	2021-2022	Black/African American	Non-Hispanic/Non-Latino	63	Female	28	B/Victoria	59100
OPWH076	Older PWH	Older	Positive	Yes	2021-2022	White/Caucasian	Hispanic/Latino	65	Male	28	B/Victoria	59956
OPWH089	Older PWH	Older	Positive	Yes	2021-2022	Black/African American	Non-Hispanic/Non-Latino	64	Female	28	B/Victoria	30938
OPWH182	Older PWH	Older	Positive	Yes	2022-2023	Black/African American	Non-Hispanic/Non-Latino	61	Male	28	B/Victoria	71294.2
OPWH191	Older PWH	Older	Positive	Yes	2022-2023	Black/African American	Hispanic/Latino	66	Female	28	B/Victoria	30948
OPWH198	Older PWH	Older	Positive	Yes	2022-2023	Native American	Hispanic/Latino	61	Male	28	B/Victoria	4900.5
OPWH240	Older PWH	Older	Positive	Yes	2023-2024	Black/African American	Non-Hispanic/Non-Latino	61	Male	28	B/Victoria	481
OPWH263	Older PWH	Older	Positive	Undetermined	2023-2024	Black/African American	Non-Hispanic/Non-Latino	60	Male	28	B/Victoria	39268.5
OPWH279	Older PWH	Older	Positive	Undetermined	2023-2024	Black/African American	Non-Hispanic/Non-Latino	63	Male	28	B/Victoria	32569.5
OPWH001	Older PWH	Older	Positive	Yes	2020-2021	Black/African American	Non-Hispanic/Non-Latino	68	Female	28	B/Victoria	17153
OPWH031	Older PWH	Older	Positive	Yes	2020-2021	Black/African American	Non-Hispanic/Non-Latino	70	Male	28	A/H3N2	32697
OPWH036	Older PWH	Older	Positive	Yes	2021-2022	Black/African American	Non-Hispanic/Non-Latino	65	Male	28	B/Victoria	90956.5
OPWH037	Older PWH	Older	Positive	Yes	2021-2022	Black/African American	Non-Hispanic/Non-Latino	67	Male	28	B/Victoria	77437
OPWH068	Older PWH	Older	Positive	Yes	2021-2022	Black/African American	Non-Hispanic/Non-Latino	62	Female	28	B/Victoria	58546
OPWH071	Older PWH	Older	Positive	Yes	2021-2022	Black/African American	Non-Hispanic/Non-Latino	64	Female	28	B/Victoria	64218
OPWH075	Older PWH	Older	Positive	Yes	2021-2022	Black/African American	Non-Hispanic/Non-Latino	65	Male	28	B/Victoria	48407
OPWH082	Older PWH	Older	Positive	Yes	2021-2022	Black/African American	Non-Hispanic/Non-Latino	63	Female	28	B/Victoria	58475
OPWH096	Older PWH	Older	Positive	No	2021-2022	White/Caucasian	Hispanic/Latino	76	Male	28	B/Victoria	28115
OPWH172	Older PWH	Older	Positive	Yes	2022-2023	Black/African American	Non-Hispanic/Non-Latino	68	Male	28	B/Victoria	13261.5
OPWH174	Older PWH	Older	Positive	Yes	2022-2023	Black/African American	Non-Hispanic/Non-Latino	65	Female	28	B/Victoria	51862.8
OPWH190	Older PWH	Older	Positive	Yes	2022-2023	Multi-racial/Mixed	Hispanic/Latino	61	Male	28	B/Victoria	11207.2
OPWH193	Older PWH	Older	Positive	Yes	2022-2023	Black/African American	Non-Hispanic/Non-Latino	68	Female	28	B/Victoria	23903.8
OPWH202	Older PWH	Older	Positive	Yes	2022-2023	Black/African American	Non-Hispanic/Non-Latino	62	Male	28	B/Victoria	13389.5
OPWH209	Older PWH	Older	Positive	Yes	2022-2023	Black/African American	Non-Hispanic/Non-Latino	62	Female	28	B/Victoria	25651.5
OPWH225	Older PWH	Older	Positive	Yes	2022-2023	Black/African American	Non-Hispanic/Non-Latino	65	Male	28	B/Victoria	35932.5
OPWH259	Older PWH	Older	Positive	Yes	2023-2024	Black/African American	Non-Hispanic/Non-Latino	62	Male	28	B/Victoria	48929.5
OPWH195	Older PWH	Older	Positive	Yes	2022-2023	Black/African American	Non-Hispanic/Non-Latino	63	Female	28	B/Victoria	29781
OPWH203	Older PWH	Older	Positive	Yes	2022-2023	White/Caucasian	Hispanic/Latino	64	Male	28	B/Victoria	58704
OPWH204	Older PWH	Older	Positive	Yes	2022-2023	White/Caucasian	Hispanic/Latino	66	Male	28	B/Victoria	34602
OPWH254	Older PWH	Older	Positive	Yes	2023-2024	Black/African American	Non-Hispanic/Non-Latino	70	Female	28	B/Victoria	33171.5
OPWH078	Older PWH	Older	Positive	Yes	2021-2022	White/Caucasian	Hispanic/Latino	64	Male	28	B/Victoria	45169
OPWH100	Older PWH	Older	Positive	Yes	2021-2022	White/Caucasian	Hispanic/Latino	61	Male	28	B/Victoria	57410.5
OPWH168	Older PWH	Older	Positive	Yes	2022-2023	Black/African American	Non-Hispanic/Non-Latino	65	Male	28	B/Victoria	32963
OPWH169	Older PWH	Older	Positive	Yes	2022-2023	Black/African American	Non-Hispanic/Non-Latino	64	Male	28	B/Victoria	37128.5
OPWH168	Older PWH	Older	Positive	Yes	2022-2023	Black/African American	Non-Hispanic/Non-Latino	65	Male	28	A/H3N2	39251
OPWH169	Older PWH	Older	Positive	Yes	2022-2023	Black/African American	Non-Hispanic/Non-Latino	64	Male	28	A/H3N2	30793.5
OPWH172	Older PWH	Older	Positive	Yes	2022-2023	Black/African American	Non-Hispanic/Non-Latino	68	Male	28	A/H3N2	6583
OPWH173	Older PWH	Older	Positive	Yes	2022-2023	Black/African American	Non-Hispanic/Non-Latino	65	Male	28	A/H3N2	57132.8
OPWH174	Older PWH	Older	Positive	Yes	2022-2023	Black/African American	Non-Hispanic/Non-Latino	65	Female	28	A/H3N2	73359.5
OPWH177	Older PWH	Older	Positive	Yes	2022-2023	Black/African American	Non-Hispanic/Non-Latino	65	Male	28	A/H3N2	4078.5
OPWH178	Older PWH	Older	Positive	Yes	2022-2023	Black/African American	Non-Hispanic/Non-Latino	60	Male	28	A/H3N2	1636.5
OPWH179	Older PWH	Older	Positive	Yes	2022-2023	Black/African American	Non-Hispanic/Non-Latino	64	Female	28	A/H3N2	25512
OPWH182	Older PWH	Older	Positive	Yes	2022-2023	Black/African American	Non-Hispanic/Non-Latino	61	Male	28	A/H3N2	98946.2
OPWH190	Older PWH	Older	Positive	Yes	2022-2023	Multi-racial/Mixed	Hispanic/Latino	61	Male	28	A/H3N2	23845.5
OPWH191	Older PWH	Older	Positive	Yes	2022-2023	Black/African American	Hispanic/Latino	66	Female	28	A/H3N2	82320
OPWH192	Older PWH	Older	Positive	Yes	2022-2023	Black/African American	Non-Hispanic/Non-Latino	62	Male	28	A/H3N2	25627.5
OPWH193	Older PWH	Older	Positive	Yes	2022-2023	Black/African American	Non-Hispanic/Non-Latino	68	Female	28	A/H3N2	13151.8
OPWH195	Older PWH	Older	Positive	Yes	2022-2023	Black/African American	Non-Hispanic/Non-Latino	63	Female	28	A/H3N2	31018.8
OPWH198	Older PWH	Older	Positive	Yes	2022-2023	Native American	Hispanic/Latino	61	Male	28	A/H3N2	10776.2
OPWH202	Older PWH	Older	Positive	Yes	2022-2023	Black/African American	Non-Hispanic/Non-Latino	62	Male	28	A/H3N2	40969.5
OPWH203	Older PWH	Older	Positive	Yes	2022-2023	White/Caucasian	Hispanic/Latino	64	Male	28	A/H3N2	73703.5
OPWH204	Older PWH	Older	Positive	Yes	2022-2023	White/Caucasian	Hispanic/Latino	66	Male	28	A/H3N2	50967
OPWH205	Older PWH	Older	Positive	Yes	2023-2024	Black/African American	Non-Hispanic/Non-Latino	61	Male	28	A/H3N2	1070
OPWH209	Older PWH	Older	Positive	Yes	2022-2023	Black/African American	Non-Hispanic/Non-Latino	62	Female	28	A/H3N2	16627.5
OPWH221	Older PWH	Older	Positive	No	2022-2023	Black/African American	Non-Hispanic/Non-Latino	68	Male	28	A/H3N2	51418
OPWH225	Older PWH	Older	Positive	Yes	2022-2023	Black/African American	Non-Hispanic/Non-Latino	65	Male	28	A/H3N2	24657
OPWH239	Older PWH	Older	Positive	Yes	2023-2024	White/Caucasian	Hispanic/Latino	60	Male	28	A/H3N2	22145
OPWH240	Older PWH	Older	Positive	Yes	2023-2024	Black/African American	Non-Hispanic/Non-Latino	61	Male	28	A/H3N2	221
OPWH244	Older PWH	Older	Positive	Yes	2023-2024	White/Caucasian	Hispanic/Latino	67	Male	28	A/H3N2	50191
OPWH248	Older PWH	Older	Positive	Yes	2023-2024	Black/African American	Non-Hispanic/Non-Latino	60	Male	28	A/H3N2	2007
OPWH250	Older PWH	Older	Positive	Yes	2023-2024	Black/African American	Non-Hispanic/Non-Latino	66	Male	28	A/H3N2	38135
OPWH254	Older PWH	Older	Positive	Yes	2023-2024	Black/African American	Non-Hispanic/Non-Latino	70	Female	28	A/H3N2	33853.5
OPWH259	Older PWH	Older	Positive	Yes	2023-2024	Black/African American	Non-Hispanic/Non-Latino	62	Male	28	A/H3N2	31540
OPWH263	Older PWH	Older	Positive	Undetermined	2023-2024	Black/African American	Non-Hispanic/Non-Latino	60	Male	28	A/H3N2	18305
OPWH269	Older PWH	Older	Positive	Yes	2023-2024	Black/African American	Non-Hispanic/Non-Latino	64	Male	28	A/H3N2	37788
OPWH271	Older PWH	Older	Positive	Undetermined	2023-2024	Black/African American	Non-Hispanic/Non-Latino	63	Male	28	A/H3N2	29943
OPWH279	Older PWH	Older	Positive	Undetermined	2023-2024	Black/African American	Non-Hispanic/Non-Latino	63	Male	28	A/H3N2	18215.5
OPWH289	Older PWH	Older	Positive	Yes	2023-2024	Black/African American	Non-Hispanic/Non-Latino	60	Male	28	A/H3N2	63947
OPWH291	Older PWH	Older	Positive	Yes	2023-2024	White/Caucasian	Hispanic/Latino	70	Male	28	A/H3N2	31690
YPWoH012	Young PWoH	Young	Negative	Yes	2020-2021	Black/African American	Non-Hispanic/Non-Latino	33	Male	28	B/Victoria	13206
YPWoH109	Young PWoH	Young	Negative	Yes	2021-2022	Black/African American	Non-Hispanic/Non-Latino	35	Male	28	B/Victoria	42388
YPWoH125	Young PWoH	Young	Negative	No	2021-2022	White/Caucasian	Non-Hispanic/Non-Latino	32	Male	28	B/Victoria	33079
OPWH031	Older PWH	Older	Positive	Yes	2020-2021	Black/African American	Non-Hispanic/Non-Latino	70	Male	28	A/H1N1	35890
YPWoH040	Young PWoH	Young	Negative	Undetermined	2021-2022	Black/African American	Non-Hispanic/Non-Latino	25	Female	28	B/Victoria	38898
YPWoH103	Young PWoH	Young	Negative	Yes	2021-2022	White/Caucasian	Hispanic/Latino	38	Male	28	B/Victoria	30197.5
YPWoH105	Young PWoH	Young	Negative	Yes	2021-2022	Black/African American	Non-Hispanic/Non-Latino	35	Male	28	B/Victoria	22689
YPWoH107	Young PWoH	Young	Negative	No	2021-2022	White/Caucasian	Hispanic/Latino	27	Male	28	B/Victoria	58986
YPWoH116	Young PWoH	Young	Negative	No	2021-2022	Other	Hispanic/Latino	27	Male	28	B/Victoria	62987
YPWoH119	Young PWoH	Young	Negative	No	2021-2022	Black/African American	Non-Hispanic/Non-Latino	33	Male	28	B/Victoria	49496
YPWoH020	Young PWoH	Young	Negative	No	2020-2021	Black/African American	Non-Hispanic/Non-Latino	32	Female	28	B/Victoria	21497
YPWoH022	Young PWoH	Young	Negative	No	2020-2021	Black/African American	Non-Hispanic/Non-Latino	32	Female	28	B/Victoria	21798
YPWoH028	Young PWoH	Young	Negative	No	2020-2021	Black/African American	Non-Hispanic/Non-Latino	24	Female	28	B/Victoria	6452
YPWoH042	Young PWoH	Young	Negative	Yes	2021-2022	Black/African American	Non-Hispanic/Non-Latino	30	Female	28	B/Victoria	27652.5
YPWoH050	Young PWoH	Young	Negative	Yes	2021-2022	White/Caucasian	Hispanic/Latino	25	Female	28	B/Victoria	44151
YPWoH062	Young PWoH	Young	Negative	Yes	2021-2022	Black/African American	Hispanic/Latino	26	Male	28	B/Victoria	27652
YPWoH067	Young PWoH	Young	Negative	Yes	2021-2022	White/Caucasian	Non-Hispanic/Non-Latino	24	Female	28	B/Victoria	60213
YPWoH077	Young PWoH	Young	Negative	Yes	2021-2022	Black/African American	Non-Hispanic/Non-Latino	37	Female	28	B/Victoria	53060
YPWoH129	Young PWoH	Young	Negative	Yes	2021-2022	Black/African American,White/Caucasian	Non-Hispanic/Non-Latino	31	Female	28	B/Victoria	43075.5
YPWoH135	Young PWoH	Young	Negative	No	2021-2022	White/Caucasian	Non-Hispanic/Non-Latino	40	Male	28	B/Victoria	69327.5
YPWoH211	Young PWoH	Young	Negative	Yes	2022-2023	Black/African American	Hispanic/Latino	35	Male	28	B/Victoria	12307
YPWoH294	Young PWoH	Young	Negative	Yes	2023-2024	Black/African American,White/Caucasian	Hispanic/Latino	31	Female	28	B/Victoria	33784
YPWoH002	Young PWoH	Young	Negative	No	2020-2021	Black/African American	Non-Hispanic/Non-Latino	29	Female	28	B/Victoria	20895
YPWoH019	Young PWoH	Young	Negative	No	2020-2021	Black/African American	Non-Hispanic/Non-Latino	27	Male	28	B/Victoria	21196
YPWoH025	Young PWoH	Young	Negative	No	2020-2021	Black/African American	Non-Hispanic/Non-Latino	24	Female	28	B/Victoria	22006
YPWoH035	Young PWoH	Young	Negative	No	2021-2022	Black/African American	Hispanic/Latino	27	Female	28	B/Victoria	49612
YPWoH041	Young PWoH	Young	Negative	No	2021-2022	White/Caucasian	Hispanic/Latino	31	Female	28	B/Victoria	41975.8
YPWoH043	Young PWoH	Young	Negative	Yes	2021-2022	Asian	Non-Hispanic/Non-Latino	35	Female	28	B/Victoria	35439
YPWoH045	Young PWoH	Young	Negative	Yes	2021-2022	White/Caucasian	Hispanic/Latino	26	Female	28	B/Victoria	52898
YPWoH046	Young PWoH	Young	Negative	Yes	2021-2022	White/Caucasian	Hispanic/Latino	23	Male	28	B/Victoria	54460
YPWoH047	Young PWoH	Young	Negative	Yes	2021-2022	White/Caucasian	Hispanic/Latino	23	Male	28	B/Victoria	65225.5
YPWoH083	Young PWoH	Young	Negative	Yes	2021-2022	White/Caucasian,Other	Non-Hispanic/Non-Latino	26	Female	28	B/Victoria	69790
YPWoH084	Young PWoH	Young	Negative	Yes	2021-2022	Asian	Non-Hispanic/Non-Latino	29	Female	28	B/Victoria	55235
YPWoH094	Young PWoH	Young	Negative	No	2021-2022	White/Caucasian,Other	Hispanic/Latino	26	Female	28	B/Victoria	42496.5
YPWoH095	Young PWoH	Young	Negative	Yes	2021-2022	Other	Hispanic/Latino	30	Female	28	B/Victoria	67864
YPWoH123	Young PWoH	Young	Negative	Yes	2021-2022	Black/African American	Non-Hispanic/Non-Latino	28	Female	28	B/Victoria	66735.5
YPWoH132	Young PWoH	Young	Negative	Yes	2021-2022	White/Caucasian	Non-Hispanic/Non-Latino	39	Male	28	B/Victoria	66816.5
YPWoH137	Young PWoH	Young	Negative	Yes	2021-2022	Black/African American	Non-Hispanic/Non-Latino	36	Male	28	B/Victoria	49241.5
YPWoH013	Young PWoH	Young	Negative	Yes	2020-2021	Black/African American	Non-Hispanic/Non-Latino	30	Male	28	B/Victoria	33102
YPWoH026	Young PWoH	Young	Negative	Yes	2020-2021	Other	Non-Hispanic/Non-Latino	34	Female	28	B/Victoria	20895
YPWoH049	Young PWoH	Young	Negative	Yes	2021-2022	White/Caucasian	Hispanic/Latino	25	Female	28	B/Victoria	33206
YPWoH056	Young PWoH	Young	Negative	Yes	2021-2022	White/Caucasian	Non-Hispanic/Non-Latino	29	Female	28	B/Victoria	24922
YPWoH063	Young PWoH	Young	Negative	No	2021-2022	Black/African American	Non-Hispanic/Non-Latino	33	Female	28	B/Victoria	27444
YPWoH098	Young PWoH	Young	Negative	No	2021-2022	White/Caucasian	Hispanic/Latino	32	Male	28	B/Victoria	73793
YPWoH295	Young PWoH	Young	Negative	Undetermined	2023-2024	Black/African American	Non-Hispanic/Non-Latino	21	Male	28	B/Victoria	28092
YPWoH299	Young PWoH	Young	Negative	Yes	2023-2024	White/Caucasian	Hispanic/Latino	19	Male	28	B/Victoria	40055
YPWoH044	Young PWoH	Young	Negative	Yes	2021-2022	Black/African American	Non-Hispanic/Non-Latino	26	Female	28	B/Victoria	26460
YPWoH053	Young PWoH	Young	Negative	Yes	2021-2022	White/Caucasian	Non-Hispanic/Non-Latino	36	Male	28	B/Victoria	85910
YPWoH099	Young PWoH	Young	Negative	No	2021-2022	Black/African American,White/Caucasian	Non-Hispanic/Non-Latino	31	Male	28	B/Victoria	74395
YPWoH110	Young PWoH	Young	Negative	No	2021-2022	Black/African American	Non-Hispanic/Non-Latino	40	Female	28	B/Victoria	104269
YPWH251	Young PWH	Young	Positive	Yes	2023-2024	Black/African American	Non-Hispanic/Non-Latino	37	Female	28	B/Victoria	11500
YPWH011	Young PWH	Young	Positive	Yes	2020-2021	White/Caucasian	Hispanic/Latino	28	Male	28	B/Victoria	20225
YPWH065	Young PWH	Young	Positive	Yes	2021-2022	Black/African American	Non-Hispanic/Non-Latino	29	Female	28	B/Victoria	28243
YPWH130	Young PWH	Young	Positive	Yes	2021-2022	White/Caucasian	Hispanic/Latino	28	Male	28	B/Victoria	41374
YPWH157	Young PWH	Young	Positive	Undetermined	2022-2023	Black/African American	Non-Hispanic/Non-Latino	25	Male	28	B/Victoria	16627
YPWH175	Young PWH	Young	Positive	No	2022-2023	Black/African American	Non-Hispanic/Non-Latino	40	Female	28	B/Victoria	6229.5
YPWH007	Young PWH	Young	Positive	Yes	2020-2021	Black/African American	Non-Hispanic/Non-Latino	29	Female	28	B/Victoria	15084
YPWH016	Young PWH	Young	Positive	Yes	2021-2022	White/Caucasian	Hispanic/Latino	31	Male	28	B/Victoria	21011
YPWH055	Young PWH	Young	Positive	No	2021-2022	Black/African American	Non-Hispanic/Non-Latino	30	Female	28	B/Victoria	46230.5
YPWH114	Young PWH	Young	Positive	Yes	2021-2022	Black/African American	Non-Hispanic/Non-Latino	36	Male	28	B/Victoria	86245.5
YPWH151	Young PWH	Young	Positive	Yes	2021-2022	Black/African American	Non-Hispanic/Non-Latino	31	Male	28	B/Victoria	43672.5
YPWH166	Young PWH	Young	Positive	No	2022-2023	Black/African American	Non-Hispanic/Non-Latino	30	Female	28	B/Victoria	2777.5
YPWH167	Young PWH	Young	Positive	Yes	2022-2023	Multi-racial/Mixed	Hispanic/Latino	23	Male	28	B/Victoria	57524.5
YPWH176	Young PWH	Young	Positive	Undetermined	2022-2023	Native American	Non-Hispanic/Non-Latino	40	Male	28	B/Victoria	32752
YPWH181	Young PWH	Young	Positive	Yes	2022-2023	White/Caucasian	Hispanic/Latino	35	Male	28	B/Victoria	11574.8
YPWH208	Young PWH	Young	Positive	Yes	2022-2023	White/Caucasian	Hispanic/Latino	25	Female	28	B/Victoria	4499.25
YPWH222	Young PWH	Young	Positive	Yes	2022-2023	Black/African American	Hispanic/Latino	28	Male	28	B/Victoria	9673
YPWH226	Young PWH	Young	Positive	Yes	2022-2023	White/Caucasian	Hispanic/Latino	33	Male	28	B/Victoria	11711
YPWH246	Young PWH	Young	Positive	Yes	2023-2024	White/Caucasian	Hispanic/Latino	36	Male	28	B/Victoria	22400
YPWH280	Young PWH	Young	Positive	Yes	2023-2024	White/Caucasian	Hispanic/Latino	33	Male	28	B/Victoria	38158
YPWH300	Young PWH	Young	Positive	Yes	2023-2024	White/Caucasian	Hispanic/Latino	28	Male	28	B/Victoria	12863
YPWH006	Young PWH	Young	Positive	Yes	2020-2021	White/Caucasian	Hispanic/Latino	34	Male	28	B/Victoria	25454
YPWH156	Young PWH	Young	Positive	Yes	2022-2023	Black/African American	Non-Hispanic/Non-Latino	36	Male	28	B/Victoria	7980
YPWH159	Young PWH	Young	Positive	Yes	2022-2023	Black/African American	Non-Hispanic/Non-Latino	21	Male	28	B/Victoria	42443.5
YPWH161	Young PWH	Young	Positive	Yes	2022-2023	Black/African American	Non-Hispanic/Non-Latino	30	Male	28	B/Victoria	10652.5
YPWH162	Young PWH	Young	Positive	Yes	2022-2023	Black/African American	Non-Hispanic/Non-Latino	35	Male	28	B/Victoria	7394
YPWH284	Young PWH	Young	Positive	No	2023-2024	Black/African American	Non-Hispanic/Non-Latino	39	Male	28	B/Victoria	2695
YPWH293	Young PWH	Young	Positive	Yes	2023-2024	White/Caucasian	Hispanic/Latino	37	Male	28	B/Victoria	47159
YPWH155	Young PWH	Young	Positive	Yes	2022-2023	Black/African American	Non-Hispanic/Non-Latino	31	Female	28	B/Victoria	34521.5
YPWH233	Young PWH	Young	Positive	Yes	2022-2023	Black/African American	Non-Hispanic/Non-Latino	39	Female	28	B/Victoria	47254.5
YPWH290	Young PWH	Young	Positive	No	2023-2024	Black/African American	Non-Hispanic/Non-Latino	33	Female	28	B/Victoria	37163
YPWH004	Young PWH	Young	Positive	No	2020-2021	White/Caucasian	Hispanic/Latino	34	Male	28	B/Victoria	46593
YPWH160	Young PWH	Young	Positive	Undetermined	2022-2023	#N/A	#N/A	23	#N/A	28	B/Victoria	26877
YPWH189	Young PWH	Young	Positive	Yes	2022-2023	Multi-racial/Mixed	Hispanic/Latino	24	Male	28	B/Victoria	6670
YPWH224	Young PWH	Young	Positive	Yes	2022-2023	White/Caucasian	Non-Hispanic/Non-Latino	40	Male	28	B/Victoria	20609
YPWH102	Young PWH	Young	Positive	No	2021-2022	White/Caucasian	Non-Hispanic/Non-Latino	34	Male	28	B/Victoria	77252
OPWoH150	Older PWoH	Older	Negative	Yes	2021-2022	White/Caucasian	Non-Hispanic/Non-Latino	60	Female	28	B/Yamagata	28543
OPWoH242	Older PWoH	Older	Negative	Yes	2023-2024	Black/African American	Non-Hispanic/Non-Latino	64	Male	28	B/Yamagata	1710
OPWoH266	Older PWoH	Older	Negative	Yes	2023-2024	Black/African American	Non-Hispanic/Non-Latino	66	Male	28	B/Yamagata	12960
OPWoH288	Older PWoH	Older	Negative	No	2023-2024	Black/African American	Non-Hispanic/Non-Latino	61	Male	28	B/Yamagata	15198
OPWoH303	Older PWoH	Older	Negative	Yes	2023-2024	White/Caucasian	Hispanic/Latino	60	Female	28	B/Yamagata	14455
OPWoH003	Older PWoH	Older	Negative	Undetermined	2020-2021	White/Caucasian	Hispanic/Latino	67	Female	28	B/Yamagata	12235
OPWoH060	Older PWoH	Older	Negative	Yes	2021-2022	White/Caucasian	Non-Hispanic/Non-Latino	85	Male	28	B/Yamagata	28462
OPWoH073	Older PWoH	Older	Negative	Yes	2021-2022	White/Caucasian	Non-Hispanic/Non-Latino	63	Female	28	B/Yamagata	62389
OPWoH133	Older PWoH	Older	Negative	No	2021-2022	White/Caucasian	Hispanic/Latino	62	Female	28	B/Yamagata	59689.5
OPWoH142	Older PWoH	Older	Negative	Undetermined	2021-2022	White/Caucasian	Non-Hispanic/Non-Latino	63	Female	28	B/Yamagata	41872
OPWoH146	Older PWoH	Older	Negative	Yes	2021-2022	Black/African American	Non-Hispanic/Non-Latino	69	Male	28	B/Yamagata	33923.5
OPWoH237	Older PWoH	Older	Negative	Yes	2023-2024	Black/African American,Native American	Non-Hispanic/Non-Latino	64	Male	28	B/Yamagata	31262
OPWoH256	Older PWoH	Older	Negative	Yes	2023-2024	Black/African American	Non-Hispanic/Non-Latino	66	Male	28	B/Yamagata	15575
OPWoH262	Older PWoH	Older	Negative	Yes	2023-2024	Black/African American	Non-Hispanic/Non-Latino	63	Male	28	B/Yamagata	26437.5
OPWoH267	Older PWoH	Older	Negative	No	2023-2024	Black/African American	Non-Hispanic/Non-Latino	66	Male	28	B/Yamagata	15507
OPWoH272	Older PWoH	Older	Negative	No	2023-2024	White/Caucasian	Hispanic/Latino	62	Male	28	B/Yamagata	18070.5
OPWoH027	Older PWoH	Older	Negative	Yes	2020-2021	White/Caucasian	Hispanic/Latino	73	Male	28	B/Yamagata	33808
OPWoH080	Older PWoH	Older	Negative	Yes	2021-2022	Black/African American	Non-Hispanic/Non-Latino	71	Male	28	B/Yamagata	21867
OPWoH111	Older PWoH	Older	Negative	Undetermined	2021-2022	Black/African American	Non-Hispanic/Non-Latino	61	Male	28	B/Yamagata	44008
OPWoH113	Older PWoH	Older	Negative	Yes	2021-2022	Black/African American	Non-Hispanic/Non-Latino	69	Male	28	B/Yamagata	53685
OPWoH120	Older PWoH	Older	Negative	Yes	2021-2022	Black/African American	Non-Hispanic/Non-Latino	64	Male	28	B/Yamagata	47090
OPWoH140	Older PWoH	Older	Negative	Yes	2021-2022	Black/African American	Non-Hispanic/Non-Latino	61	Female	28	B/Yamagata	55698
OPWoH170	Older PWoH	Older	Negative	Yes	2022-2023	Black/African American	Non-Hispanic/Non-Latino	69	Male	28	B/Yamagata	17946.2
OPWoH231	Older PWoH	Older	Negative	Yes	2022-2023	Black/African American	Non-Hispanic/Non-Latino	60	Female	28	B/Yamagata	20146
OPWoH258	Older PWoH	Older	Negative	Yes	2023-2024	Black/African American	Non-Hispanic/Non-Latino	62	Male	28	B/Yamagata	37672
OPWH031	Older PWH	Older	Positive	Yes	2020-2021	Black/African American	Non-Hispanic/Non-Latino	70	Male	28	B/Yamagata	21682
OPWoH274	Older PWoH	Older	Negative	Yes	2023-2024	Black/African American	Non-Hispanic/Non-Latino	62	Male	28	B/Yamagata	34965
OPWoH275	Older PWoH	Older	Negative	Yes	2023-2024	Multi-racial/Mixed	Hispanic/Latino	64	Male	28	B/Yamagata	20120
OPWoH277	Older PWoH	Older	Negative	Yes	2023-2024	Black/African American	Hispanic/Latino	62	Male	28	B/Yamagata	26449
OPWoH287	Older PWoH	Older	Negative	Yes	2023-2024	Black/African American	Non-Hispanic/Non-Latino	72	Female	28	B/Yamagata	5744
OPWoH301	Older PWoH	Older	Negative	No	2023-2024	White/Caucasian	Hispanic/Latino	66	Male	28	B/Yamagata	28115
OPWoH302	Older PWoH	Older	Negative	Yes	2023-2024	Black/African American	Non-Hispanic/Non-Latino	65	Male	28	B/Yamagata	9280.5
OPWoH030	Older PWoH	Older	Negative	No	2020-2021	Black/African American	Non-Hispanic/Non-Latino	66	Male	28	B/Yamagata	11777
OPWoH041	Older PWoH	Older	Negative	Yes	2021-2022	White/Caucasian	Hispanic/Latino	64	Male	28	B/Yamagata	74705
OPWoH064	Older PWoH	Older	Negative	Yes	2021-2022	Black/African American	Hispanic/Latino	69	Male	28	B/Yamagata	31378
OPWoH087	Older PWoH	Older	Negative	Yes	2021-2022	Black/African American	Non-Hispanic/Non-Latino	60	Male	28	B/Yamagata	104709
OPWoH090	Older PWoH	Older	Negative	No	2021-2022	White/Caucasian	Hispanic/Latino	60	Male	28	B/Yamagata	102614
OPWoH091	Older PWoH	Older	Negative	Yes	2021-2022	Black/African American	Non-Hispanic/Non-Latino	62	Male	28	B/Yamagata	90956
OPWoH108	Older PWoH	Older	Negative	No	2021-2022	Black/African American	Non-Hispanic/Non-Latino	60	Male	28	B/Yamagata	101629
OPWoH117	Older PWoH	Older	Negative	No	2021-2022	Black/African American	Non-Hispanic/Non-Latino	61	Male	28	B/Yamagata	112648
OPWoH127	Older PWoH	Older	Negative	Yes	2021-2022	Black/African American	Non-Hispanic/Non-Latino	65	Male	28	B/Yamagata	114916
OPWoH144	Older PWoH	Older	Negative	Yes	2021-2022	White/Caucasian	Hispanic/Latino	60	Male	28	B/Yamagata	30568
OPWoH145	Older PWoH	Older	Negative	Undetermined	2021-2022	White/Caucasian	Hispanic/Latino	65	Male	28	B/Yamagata	55652
OPWoH147	Older PWoH	Older	Negative	No	2021-2022	Black/African American	Non-Hispanic/Non-Latino	60	Male	28	B/Yamagata	68413.5
OPWoH148	Older PWoH	Older	Negative	No	2021-2022	Black/African American	Non-Hispanic/Non-Latino	65	Male	28	B/Yamagata	79764
OPWoH171	Older PWoH	Older	Negative	Yes	2022-2023	Black/African American	Non-Hispanic/Non-Latino	61	Female	28	B/Yamagata	15085.2
OPWoH183	Older PWoH	Older	Negative	Yes	2022-2023	Black/African American	Non-Hispanic/Non-Latino	70	Male	28	B/Yamagata	9726.75
OPWoH200	Older PWoH	Older	Negative	Yes	2022-2023	Black/African American	Non-Hispanic/Non-Latino	64	Female	28	B/Yamagata	5065.75
OPWoH212	Older PWoH	Older	Negative	Yes	2022-2023	Black/African American	Non-Hispanic/Non-Latino	62	Female	28	B/Yamagata	44537
OPWoH214	Older PWoH	Older	Negative	Yes	2022-2023	Black/African American	Non-Hispanic/Non-Latino	60	Female	28	B/Yamagata	44930
OPWoH234	Older PWoH	Older	Negative	Yes	2022-2023	Black/African American	Non-Hispanic/Non-Latino	63	Male	28	B/Yamagata	51175.5
OPWoH236	Older PWoH	Older	Negative	No	2022-2023	Black/African American	Non-Hispanic/Non-Latino	61	Female	28	B/Yamagata	60323
OPWoH257	Older PWoH	Older	Negative	Yes	2023-2024	Black/African American	Non-Hispanic/Non-Latino	60	Female	28	B/Yamagata	32037.5
OPWoH286	Older PWoH	Older	Negative	Yes	2023-2024	Black/African American	Non-Hispanic/Non-Latino	71	Female	28	B/Yamagata	31470.5
OPWoH038	Older PWoH	Older	Negative	Yes	2021-2022	White/Caucasian	Non-Hispanic/Non-Latino	67	Female	28	B/Yamagata	43792.5
OPWoH093	Older PWoH	Older	Negative	No	2021-2022	Black/African American	Non-Hispanic/Non-Latino	71	Male	28	B/Yamagata	120924
OPWoH097	Older PWoH	Older	Negative	No	2021-2022	Black/African American	Non-Hispanic/Non-Latino	61	Male	28	B/Yamagata	86280
OPWoH194	Older PWoH	Older	Negative	Yes	2022-2023	Black/African American	Non-Hispanic/Non-Latino	71	Male	28	B/Yamagata	27768
OPWoH199	Older PWoH	Older	Negative	No	2022-2023	Black/African American	Non-Hispanic/Non-Latino	67	Male	28	B/Yamagata	24476.2
OPWoH201	Older PWoH	Older	Negative	Yes	2022-2023	Black/African American	Non-Hispanic/Non-Latino	60	Female	28	B/Yamagata	13070.8
OPWoH218	Older PWoH	Older	Negative	Yes	2022-2023	White/Caucasian	Non-Hispanic/Non-Latino	70	Male	28	B/Yamagata	41622.5
OPWoH219	Older PWoH	Older	Negative	Yes	2022-2023	White/Caucasian	Hispanic/Latino	61	Male	28	B/Yamagata	34787.5
OPWoH220	Older PWoH	Older	Negative	No	2022-2023	Black/African American	Non-Hispanic/Non-Latino	62	Male	28	B/Yamagata	20574
OPWoH227	Older PWoH	Older	Negative	Yes	2022-2023	Black/African American	Non-Hispanic/Non-Latino	64	Male	28	B/Yamagata	35042
OPWoH229	Older PWoH	Older	Negative	No	2022-2023	Black/African American	Non-Hispanic/Non-Latino	63	Male	28	B/Yamagata	60057
OPWoH230	Older PWoH	Older	Negative	No	2022-2023	Black/African American	Non-Hispanic/Non-Latino	63	Female	28	B/Yamagata	32058
OPWoH005	Older PWoH	Older	Negative	Yes	2020-2021	Black/African American	Non-Hispanic/Non-Latino	65	Female	28	B/Yamagata	10486
OPWoH207	Older PWoH	Older	Negative	Yes	2022-2023	Black/African American	Non-Hispanic/Non-Latino	70	Male	28	B/Yamagata	24482.5
OPWoH235	Older PWoH	Older	Negative	Yes	2022-2023	Black/African American	Non-Hispanic/Non-Latino	61	Male	28	B/Yamagata	43993
OPWH205	Older PWH	Older	Positive	Yes	2023-2024	Black/African American	Non-Hispanic/Non-Latino	61	Male	28	B/Yamagata	3929.5
OPWH248	Older PWH	Older	Positive	Yes	2023-2024	Black/African American	Non-Hispanic/Non-Latino	60	Male	28	B/Yamagata	6529
OPWH271	Older PWH	Older	Positive	Undetermined	2023-2024	Black/African American	Non-Hispanic/Non-Latino	63	Male	28	B/Yamagata	8765
OPWH017	Older PWH	Older	Positive	Yes	2020-2021	Black/African American	Non-Hispanic/Non-Latino	66	Male	28	B/Yamagata	37186
OPWH024	Older PWH	Older	Positive	Yes	2020-2021	Black/African American	Non-Hispanic/Non-Latino	67	Female	28	B/Yamagata	14135
OPWH042	Older PWH	Older	Positive	Yes	2021-2022	Black/African American	Non-Hispanic/Non-Latino	67	Female	28	B/Yamagata	66927
OPWH052	Older PWH	Older	Positive	Yes	2021-2022	Black/African American	Non-Hispanic/Non-Latino	81	Male	28	B/Yamagata	18489
OPWH079	Older PWH	Older	Positive	Yes	2021-2022	Black/African American	Non-Hispanic/Non-Latino	61	Male	28	B/Yamagata	16573.5
OPWH239	Older PWH	Older	Positive	Yes	2023-2024	White/Caucasian	Hispanic/Latino	60	Male	28	B/Yamagata	29457
OPWH240	Older PWH	Older	Positive	Yes	2023-2024	Black/African American	Non-Hispanic/Non-Latino	61	Male	28	B/Yamagata	140
OPWH244	Older PWH	Older	Positive	Yes	2023-2024	White/Caucasian	Hispanic/Latino	67	Male	28	B/Yamagata	17496
OPWH250	Older PWH	Older	Positive	Yes	2023-2024	Black/African American	Non-Hispanic/Non-Latino	66	Male	28	B/Yamagata	27964.5
OPWH259	Older PWH	Older	Positive	Yes	2023-2024	Black/African American	Non-Hispanic/Non-Latino	62	Male	28	B/Yamagata	13195
OPWH269	Older PWH	Older	Positive	Yes	2023-2024	Black/African American	Non-Hispanic/Non-Latino	64	Male	28	B/Yamagata	19368.5
OPWH291	Older PWH	Older	Positive	Yes	2023-2024	White/Caucasian	Hispanic/Latino	70	Male	28	B/Yamagata	12368.5
OPWH014	Older PWH	Older	Positive	Yes	2020-2021	Black/African American	Non-Hispanic/Non-Latino	65	Female	28	B/Yamagata	25778
OPWH016	Older PWH	Older	Positive	Yes	2020-2021	Black/African American	Non-Hispanic/Non-Latino	68	Male	28	B/Yamagata	10686
OPWH068	Older PWH	Older	Positive	Yes	2021-2022	Black/African American	Non-Hispanic/Non-Latino	62	Female	28	B/Yamagata	90331
OPWH076	Older PWH	Older	Positive	Yes	2021-2022	White/Caucasian	Hispanic/Latino	65	Male	28	B/Yamagata	53974
OPWH082	Older PWH	Older	Positive	Yes	2021-2022	Black/African American	Non-Hispanic/Non-Latino	63	Female	28	B/Yamagata	58648
OPWH115	Older PWH	Older	Positive	Yes	2021-2022	Black/African American	Non-Hispanic/Non-Latino	60	Female	28	B/Yamagata	15515
OPWH124	Older PWH	Older	Positive	No	2021-2022	Black/African American	Non-Hispanic/Non-Latino	63	Female	28	B/Yamagata	30105
OPWH153	Older PWH	Older	Positive	No	2021-2022	Black/African American	Non-Hispanic/Non-Latino	66	Female	28	B/Yamagata	54020
OPWH177	Older PWH	Older	Positive	Yes	2022-2023	Black/African American	Non-Hispanic/Non-Latino	65	Male	28	B/Yamagata	3715.25
OPWH178	Older PWH	Older	Positive	Yes	2022-2023	Black/African American	Non-Hispanic/Non-Latino	60	Male	28	B/Yamagata	14026.5
OPWH179	Older PWH	Older	Positive	Yes	2022-2023	Black/African American	Non-Hispanic/Non-Latino	64	Female	28	B/Yamagata	385.5
OPWH190	Older PWH	Older	Positive	Yes	2022-2023	Multi-racial/Mixed	Hispanic/Latino	61	Male	28	B/Yamagata	341.25
OPWH221	Older PWH	Older	Positive	No	2022-2023	Black/African American	Non-Hispanic/Non-Latino	68	Male	28	B/Yamagata	24633
OPWH254	Older PWH	Older	Positive	Yes	2023-2024	Black/African American	Non-Hispanic/Non-Latino	70	Female	28	B/Yamagata	26750
OPWH263	Older PWH	Older	Positive	Undetermined	2023-2024	Black/African American	Non-Hispanic/Non-Latino	60	Male	28	B/Yamagata	15400
OPWH279	Older PWH	Older	Positive	Undetermined	2023-2024	Black/African American	Non-Hispanic/Non-Latino	63	Male	28	B/Yamagata	24783
OPWH289	Older PWH	Older	Positive	Yes	2023-2024	Black/African American	Non-Hispanic/Non-Latino	60	Male	28	B/Yamagata	11977.5
OPWH001	Older PWH	Older	Positive	Yes	2020-2021	Black/African American	Non-Hispanic/Non-Latino	68	Female	28	B/Yamagata	16465
OPWH029	Older PWH	Older	Positive	No	2021-2022	Black/African American	Non-Hispanic/Non-Latino	68	Male	28	B/Yamagata	82669
OPWH030	Older PWH	Older	Positive	Yes	2021-2022	Black/African American	Non-Hispanic/Non-Latino	66	Male	28	B/Yamagata	86141.5
OPWH037	Older PWH	Older	Positive	Yes	2021-2022	Black/African American	Non-Hispanic/Non-Latino	67	Male	28	B/Yamagata	101860
OPWH066	Older PWH	Older	Positive	Yes	2021-2022	White/Caucasian	Hispanic/Latino	60	Male	28	B/Yamagata	27097
OPWH070	Older PWH	Older	Positive	Yes	2021-2022	White/Caucasian	Hispanic/Latino	62	Male	28	B/Yamagata	88294
OPWH075	Older PWH	Older	Positive	Yes	2021-2022	Black/African American	Non-Hispanic/Non-Latino	65	Male	28	B/Yamagata	61891.5
OPWH089	Older PWH	Older	Positive	Yes	2021-2022	Black/African American	Non-Hispanic/Non-Latino	64	Female	28	B/Yamagata	52493.5
OPWH096	Older PWH	Older	Positive	No	2021-2022	White/Caucasian	Hispanic/Latino	76	Male	28	B/Yamagata	31100
OPWH126	Older PWH	Older	Positive	Yes	2021-2022	Black/African American		65	Male	28	B/Yamagata	52181
OPWH172	Older PWH	Older	Positive	Yes	2022-2023	Black/African American	Non-Hispanic/Non-Latino	68	Male	28	B/Yamagata	3695.25
OPWH173	Older PWH	Older	Positive	Yes	2022-2023	Black/African American	Non-Hispanic/Non-Latino	65	Male	28	B/Yamagata	8401.25
OPWH191	Older PWH	Older	Positive	Yes	2022-2023	Black/African American	Hispanic/Latino	66	Female	28	B/Yamagata	51164
OPWH198	Older PWH	Older	Positive	Yes	2022-2023	Native American	Hispanic/Latino	61	Male	28	B/Yamagata	493.25
OPWH202	Older PWH	Older	Positive	Yes	2022-2023	Black/African American	Non-Hispanic/Non-Latino	62	Male	28	B/Yamagata	37475
OPWH209	Older PWH	Older	Positive	Yes	2022-2023	Black/African American	Non-Hispanic/Non-Latino	62	Female	28	B/Yamagata	38095
OPWH225	Older PWH	Older	Positive	Yes	2022-2023	Black/African American	Non-Hispanic/Non-Latino	65	Male	28	B/Yamagata	44560
OPWH036	Older PWH	Older	Positive	Yes	2021-2022	Black/African American	Non-Hispanic/Non-Latino	65	Male	28	B/Yamagata	98966
OPWH041	Older PWH	Older	Positive	Yes	2021-2022	White/Caucasian	Hispanic/Latino	65	Male	28	B/Yamagata	51578
OPWH071	Older PWH	Older	Positive	Yes	2021-2022	Black/African American	Non-Hispanic/Non-Latino	64	Female	28	B/Yamagata	88722.5
OPWH168	Older PWH	Older	Positive	Yes	2022-2023	Black/African American	Non-Hispanic/Non-Latino	65	Male	28	B/Yamagata	10506
OPWH169	Older PWH	Older	Positive	Yes	2022-2023	Black/African American	Non-Hispanic/Non-Latino	64	Male	28	B/Yamagata	5022.75
OPWH174	Older PWH	Older	Positive	Yes	2022-2023	Black/African American	Non-Hispanic/Non-Latino	65	Female	28	B/Yamagata	9938.25
OPWH182	Older PWH	Older	Positive	Yes	2022-2023	Black/African American	Non-Hispanic/Non-Latino	61	Male	28	B/Yamagata	28294.2
OPWH192	Older PWH	Older	Positive	Yes	2022-2023	Black/African American	Non-Hispanic/Non-Latino	62	Male	28	B/Yamagata	4493.5
OPWH195	Older PWH	Older	Positive	Yes	2022-2023	Black/African American	Non-Hispanic/Non-Latino	63	Female	28	B/Yamagata	6442.75
OPWH203	Older PWH	Older	Positive	Yes	2022-2023	White/Caucasian	Hispanic/Latino	64	Male	28	B/Yamagata	117316
OPWH204	Older PWH	Older	Positive	Yes	2022-2023	White/Caucasian	Hispanic/Latino	66	Male	28	B/Yamagata	72142
OPWH072	Older PWH	Older	Positive	Yes	2021-2022	Black/African American	Non-Hispanic/Non-Latino	63	Female	28	B/Yamagata	72058
OPWH078	Older PWH	Older	Positive	Yes	2021-2022	White/Caucasian	Hispanic/Latino	64	Male	28	B/Yamagata	64422
OPWH100	Older PWH	Older	Positive	Yes	2021-2022	White/Caucasian	Hispanic/Latino	61	Male	28	B/Yamagata	59933
OPWH193	Older PWH	Older	Positive	Yes	2022-2023	Black/African American	Non-Hispanic/Non-Latino	68	Female	28	B/Yamagata	10850.8
YPWoH295	Young PWoH	Young	Negative	Undetermined	2023-2024	Black/African American	Non-Hispanic/Non-Latino	21	Male	28	B/Yamagata	26947
YPWoH013	Young PWoH	Young	Negative	Yes	2020-2021	Black/African American	Non-Hispanic/Non-Latino	30	Male	28	B/Yamagata	29365
YPWoH294	Young PWoH	Young	Negative	Yes	2023-2024	Black/African American,White/Caucasian	Hispanic/Latino	31	Female	28	B/Yamagata	33333.5
YPWoH002	Young PWoH	Young	Negative	No	2020-2021	Black/African American	Non-Hispanic/Non-Latino	29	Female	28	B/Yamagata	40958
YPWoH012	Young PWoH	Young	Negative	Yes	2020-2021	Black/African American	Non-Hispanic/Non-Latino	33	Male	28	B/Yamagata	31610
YPWoH020	Young PWoH	Young	Negative	No	2020-2021	Black/African American	Non-Hispanic/Non-Latino	32	Female	28	B/Yamagata	10247
YPWoH022	Young PWoH	Young	Negative	No	2020-2021	Black/African American	Non-Hispanic/Non-Latino	32	Female	28	B/Yamagata	36978
YPWoH025	Young PWoH	Young	Negative	No	2020-2021	Black/African American	Non-Hispanic/Non-Latino	24	Female	28	B/Yamagata	29573
YPWoH028	Young PWoH	Young	Negative	No	2020-2021	Black/African American	Non-Hispanic/Non-Latino	24	Female	28	B/Yamagata	31968
YPWoH040	Young PWoH	Young	Negative	Undetermined	2021-2022	Black/African American	Non-Hispanic/Non-Latino	25	Female	28	B/Yamagata	60951
YPWoH045	Young PWoH	Young	Negative	Yes	2021-2022	White/Caucasian	Hispanic/Latino	26	Female	28	B/Yamagata	40564
YPWoH047	Young PWoH	Young	Negative	Yes	2021-2022	White/Caucasian	Hispanic/Latino	23	Male	28	B/Yamagata	48395
YPWoH095	Young PWoH	Young	Negative	Yes	2021-2022	Other	Hispanic/Latino	30	Female	28	B/Yamagata	105564
YPWoH135	Young PWoH	Young	Negative	No	2021-2022	White/Caucasian	Non-Hispanic/Non-Latino	40	Male	28	B/Yamagata	47205.5
YPWoH211	Young PWoH	Young	Negative	Yes	2022-2023	Black/African American	Hispanic/Latino	35	Male	28	B/Yamagata	32092.5
YPWoH299	Young PWoH	Young	Negative	Yes	2023-2024	White/Caucasian	Hispanic/Latino	19	Male	28	B/Yamagata	15296.5
YPWoH019	Young PWoH	Young	Negative	No	2020-2021	Black/African American	Non-Hispanic/Non-Latino	27	Male	28	B/Yamagata	35925
YPWoH026	Young PWoH	Young	Negative	Yes	2020-2021	Other	Non-Hispanic/Non-Latino	34	Female	28	B/Yamagata	20977
YPWoH042	Young PWoH	Young	Negative	Yes	2021-2022	Black/African American	Non-Hispanic/Non-Latino	30	Female	28	B/Yamagata	42508
YPWoH043	Young PWoH	Young	Negative	Yes	2021-2022	Asian	Non-Hispanic/Non-Latino	35	Female	28	B/Yamagata	69050
YPWoH046	Young PWoH	Young	Negative	Yes	2021-2022	White/Caucasian	Hispanic/Latino	23	Male	28	B/Yamagata	69732.5
YPWoH049	Young PWoH	Young	Negative	Yes	2021-2022	White/Caucasian	Hispanic/Latino	25	Female	28	B/Yamagata	67106
YPWoH050	Young PWoH	Young	Negative	Yes	2021-2022	White/Caucasian	Hispanic/Latino	25	Female	28	B/Yamagata	60592.5
YPWoH056	Young PWoH	Young	Negative	Yes	2021-2022	White/Caucasian	Non-Hispanic/Non-Latino	29	Female	28	B/Yamagata	71526
YPWoH062	Young PWoH	Young	Negative	Yes	2021-2022	Black/African American	Hispanic/Latino	26	Male	28	B/Yamagata	66759
YPWoH067	Young PWoH	Young	Negative	Yes	2021-2022	White/Caucasian	Non-Hispanic/Non-Latino	24	Female	28	B/Yamagata	97670
YPWoH083	Young PWoH	Young	Negative	Yes	2021-2022	White/Caucasian,Other	Non-Hispanic/Non-Latino	26	Female	28	B/Yamagata	50480
YPWoH094	Young PWoH	Young	Negative	No	2021-2022	White/Caucasian,Other	Hispanic/Latino	26	Female	28	B/Yamagata	47252
YPWoH103	Young PWoH	Young	Negative	Yes	2021-2022	White/Caucasian	Hispanic/Latino	38	Male	28	B/Yamagata	58417
YPWoH105	Young PWoH	Young	Negative	Yes	2021-2022	Black/African American	Non-Hispanic/Non-Latino	35	Male	28	B/Yamagata	44845
YPWoH107	Young PWoH	Young	Negative	No	2021-2022	White/Caucasian	Hispanic/Latino	27	Male	28	B/Yamagata	106085
YPWoH109	Young PWoH	Young	Negative	Yes	2021-2022	Black/African American	Non-Hispanic/Non-Latino	35	Male	28	B/Yamagata	111294
YPWoH116	Young PWoH	Young	Negative	No	2021-2022	Other	Hispanic/Latino	27	Male	28	B/Yamagata	65440
YPWoH119	Young PWoH	Young	Negative	No	2021-2022	Black/African American	Non-Hispanic/Non-Latino	33	Male	28	B/Yamagata	54946
YPWoH125	Young PWoH	Young	Negative	No	2021-2022	White/Caucasian	Non-Hispanic/Non-Latino	32	Male	28	B/Yamagata	86624.5
YPWoH132	Young PWoH	Young	Negative	Yes	2021-2022	White/Caucasian	Non-Hispanic/Non-Latino	39	Male	28	B/Yamagata	96181.5
YPWoH137	Young PWoH	Young	Negative	Yes	2021-2022	Black/African American	Non-Hispanic/Non-Latino	36	Male	28	B/Yamagata	41629
YPWoH035	Young PWoH	Young	Negative	No	2021-2022	Black/African American	Hispanic/Latino	27	Female	28	B/Yamagata	82147
YPWoH044	Young PWoH	Young	Negative	Yes	2021-2022	Black/African American	Non-Hispanic/Non-Latino	26	Female	28	B/Yamagata	90204
YPWoH063	Young PWoH	Young	Negative	No	2021-2022	Black/African American	Non-Hispanic/Non-Latino	33	Female	28	B/Yamagata	53731
YPWoH077	Young PWoH	Young	Negative	Yes	2021-2022	Black/African American	Non-Hispanic/Non-Latino	37	Female	28	B/Yamagata	51510
YPWoH084	Young PWoH	Young	Negative	Yes	2021-2022	Asian	Non-Hispanic/Non-Latino	29	Female	28	B/Yamagata	79775
YPWoH110	Young PWoH	Young	Negative	No	2021-2022	Black/African American	Non-Hispanic/Non-Latino	40	Female	28	B/Yamagata	83235
YPWoH123	Young PWoH	Young	Negative	Yes	2021-2022	Black/African American	Non-Hispanic/Non-Latino	28	Female	28	B/Yamagata	80041
YPWoH129	Young PWoH	Young	Negative	Yes	2021-2022	Black/African American,White/Caucasian	Non-Hispanic/Non-Latino	31	Female	28	B/Yamagata	69003
YPWoH041	Young PWoH	Young	Negative	No	2021-2022	White/Caucasian	Hispanic/Latino	31	Female	28	B/Yamagata	14559
OPWH031	Older PWH	Older	Positive	Yes	2020-2021	Black/African American	Non-Hispanic/Non-Latino	70	Male	28	B/Victoria	28161
YPWoH053	Young PWoH	Young	Negative	Yes	2021-2022	White/Caucasian	Non-Hispanic/Non-Latino	36	Male	28	B/Yamagata	109616
YPWoH098	Young PWoH	Young	Negative	No	2021-2022	White/Caucasian	Hispanic/Latino	32	Male	28	B/Yamagata	83142
YPWoH099	Young PWoH	Young	Negative	No	2021-2022	Black/African American,White/Caucasian	Non-Hispanic/Non-Latino	31	Male	28	B/Yamagata	99502
YPWH246	Young PWH	Young	Positive	Yes	2023-2024	White/Caucasian	Hispanic/Latino	36	Male	28	B/Yamagata	9445.5
YPWH251	Young PWH	Young	Positive	Yes	2023-2024	Black/African American	Non-Hispanic/Non-Latino	37	Female	28	B/Yamagata	11343.5
YPWH130	Young PWH	Young	Positive	Yes	2021-2022	White/Caucasian	Hispanic/Latino	28	Male	28	B/Yamagata	20270.5
YPWH280	Young PWH	Young	Positive	Yes	2023-2024	White/Caucasian	Hispanic/Latino	33	Male	28	B/Yamagata	24401.5
YPWH293	Young PWH	Young	Positive	Yes	2023-2024	White/Caucasian	Hispanic/Latino	37	Male	28	B/Yamagata	14099.5
YPWH300	Young PWH	Young	Positive	Yes	2023-2024	White/Caucasian	Hispanic/Latino	28	Male	28	B/Yamagata	18171.5
YPWH007	Young PWH	Young	Positive	Yes	2020-2021	Black/African American	Non-Hispanic/Non-Latino	29	Female	28	B/Yamagata	20317
YPWH011	Young PWH	Young	Positive	Yes	2020-2021	White/Caucasian	Hispanic/Latino	28	Male	28	B/Yamagata	50596
YPWH016	Young PWH	Young	Positive	Yes	2021-2022	White/Caucasian	Hispanic/Latino	31	Male	28	B/Yamagata	50052
YPWH157	Young PWH	Young	Positive	Undetermined	2022-2023	Black/African American	Non-Hispanic/Non-Latino	25	Male	28	B/Yamagata	58160.5
YPWH160	Young PWH	Young	Positive	Undetermined	2022-2023	#N/A	#N/A	23	#N/A	28	B/Yamagata	32983
YPWH161	Young PWH	Young	Positive	Yes	2022-2023	Black/African American	Non-Hispanic/Non-Latino	30	Male	28	B/Yamagata	40292
YPWH166	Young PWH	Young	Positive	No	2022-2023	Black/African American	Non-Hispanic/Non-Latino	30	Female	28	B/Yamagata	16484.5
YPWH284	Young PWH	Young	Positive	No	2023-2024	Black/African American	Non-Hispanic/Non-Latino	39	Male	28	B/Yamagata	606
YPWH006	Young PWH	Young	Positive	Yes	2020-2021	White/Caucasian	Hispanic/Latino	34	Male	28	B/Yamagata	29318
YPWH065	Young PWH	Young	Positive	Yes	2021-2022	Black/African American	Non-Hispanic/Non-Latino	29	Female	28	B/Yamagata	73038.5
YPWH102	Young PWH	Young	Positive	No	2021-2022	White/Caucasian	Non-Hispanic/Non-Latino	34	Male	28	B/Yamagata	70619
YPWH151	Young PWH	Young	Positive	Yes	2021-2022	Black/African American	Non-Hispanic/Non-Latino	31	Male	28	B/Yamagata	80423
YPWH155	Young PWH	Young	Positive	Yes	2022-2023	Black/African American	Non-Hispanic/Non-Latino	31	Female	28	B/Yamagata	85130
YPWH159	Young PWH	Young	Positive	Yes	2022-2023	Black/African American	Non-Hispanic/Non-Latino	21	Male	28	B/Yamagata	49521.5
YPWH162	Young PWH	Young	Positive	Yes	2022-2023	Black/African American	Non-Hispanic/Non-Latino	35	Male	28	B/Yamagata	41148
YPWH175	Young PWH	Young	Positive	No	2022-2023	Black/African American	Non-Hispanic/Non-Latino	40	Female	28	B/Yamagata	2031
YPWH176	Young PWH	Young	Positive	Undetermined	2022-2023	Native American	Non-Hispanic/Non-Latino	40	Male	28	B/Yamagata	49128
YPWH181	Young PWH	Young	Positive	Yes	2022-2023	White/Caucasian	Hispanic/Latino	35	Male	28	B/Yamagata	9787.75
YPWH189	Young PWH	Young	Positive	Yes	2022-2023	Multi-racial/Mixed	Hispanic/Latino	24	Male	28	B/Yamagata	33550.5
YPWH208	Young PWH	Young	Positive	Yes	2022-2023	White/Caucasian	Hispanic/Latino	25	Female	28	B/Yamagata	18818
YPWH226	Young PWH	Young	Positive	Yes	2022-2023	White/Caucasian	Hispanic/Latino	33	Male	28	B/Yamagata	14285
YPWH290	Young PWH	Young	Positive	No	2023-2024	Black/African American	Non-Hispanic/Non-Latino	33	Female	28	B/Yamagata	33240.5
YPWH055	Young PWH	Young	Positive	No	2021-2022	Black/African American	Non-Hispanic/Non-Latino	30	Female	28	B/Yamagata	81037
YPWH156	Young PWH	Young	Positive	Yes	2022-2023	Black/African American	Non-Hispanic/Non-Latino	36	Male	28	B/Yamagata	52436
YPWH167	Young PWH	Young	Positive	Yes	2022-2023	Multi-racial/Mixed	Hispanic/Latino	23	Male	28	B/Yamagata	84725.5
YPWH222	Young PWH	Young	Positive	Yes	2022-2023	Black/African American	Hispanic/Latino	28	Male	28	B/Yamagata	59918.5
YPWH224	Young PWH	Young	Positive	Yes	2022-2023	White/Caucasian	Non-Hispanic/Non-Latino	40	Male	28	B/Yamagata	51001.5
YPWH233	Young PWH	Young	Positive	Yes	2022-2023	Black/African American	Non-Hispanic/Non-Latino	39	Female	28	B/Yamagata	57918
YPWH004	Young PWH	Young	Positive	No	2020-2021	White/Caucasian	Hispanic/Latino	34	Male	28	B/Yamagata	52725
YPWH114	Young PWH	Young	Positive	Yes	2021-2022	Black/African American	Non-Hispanic/Non-Latino	36	Male	28	B/Yamagata	106594
YPWH166	Young PWH	Young	Positive	No	2022-2023	Black/African American	Non-Hispanic/Non-Latino	30	Female	28	A/H1N1	4632
YPWH176	Young PWH	Young	Positive	Undetermined	2022-2023	Native American	Non-Hispanic/Non-Latino	40	Male	28	A/H1N1	29098
YPWH233	Young PWH	Young	Positive	Yes	2022-2023	Black/African American	Non-Hispanic/Non-Latino	39	Female	28	A/H1N1	31249
YPWH284	Young PWH	Young	Positive	No	2023-2024	Black/African American	Non-Hispanic/Non-Latino	39	Male	28	A/H1N1	2723
YPWH251	Young PWH	Young	Positive	Yes	2023-2024	Black/African American	Non-Hispanic/Non-Latino	37	Female	28	A/H1N1	4908
YPWH246	Young PWH	Young	Positive	Yes	2023-2024	White/Caucasian	Hispanic/Latino	36	Male	28	A/H1N1	17761
YPWH181	Young PWH	Young	Positive	Yes	2022-2023	White/Caucasian	Hispanic/Latino	35	Male	28	A/H1N1	23429.5
YPWH130	Young PWH	Young	Positive	Yes	2021-2022	White/Caucasian	Hispanic/Latino	28	Male	28	A/H1N1	25199.5
YPWoH125	Young PWoH	Young	Negative	No	2021-2022	White/Caucasian	Non-Hispanic/Non-Latino	32	Male	28	A/H1N1	30753
YPWH280	Young PWH	Young	Positive	Yes	2023-2024	White/Caucasian	Hispanic/Latino	33	Male	28	A/H1N1	31332
YPWoH211	Young PWoH	Young	Negative	Yes	2022-2023	Black/African American	Hispanic/Latino	35	Male	28	A/H1N1	25327
YPWoH040	Young PWoH	Young	Negative	Undetermined	2021-2022	Black/African American	Non-Hispanic/Non-Latino	25	Female	28	A/H1N1	46326
YPWH011	Young PWH	Young	Positive	Yes	2020-2021	White/Caucasian	Hispanic/Latino	28	Male	28	A/H1N1	56531
YPWH175	Young PWH	Young	Positive	No	2022-2023	Black/African American	Non-Hispanic/Non-Latino	40	Female	28	A/H1N1	18231
YPWH004	Young PWH	Young	Positive	No	2020-2021	White/Caucasian	Hispanic/Latino	34	Male	28	A/H1N1	18755
YPWH167	Young PWH	Young	Positive	Yes	2022-2023	Multi-racial/Mixed	Hispanic/Latino	23	Male	28	A/H1N1	26345
YPWoH012	Young PWoH	Young	Negative	Yes	2020-2021	Black/African American	Non-Hispanic/Non-Latino	33	Male	28	A/H1N1	32628
YPWH290	Young PWH	Young	Positive	No	2023-2024	Black/African American	Non-Hispanic/Non-Latino	33	Female	28	A/H1N1	26599.5
YPWH160	Young PWH	Young	Positive	Undetermined	2022-2023	#N/A	#N/A	23	#N/A	28	A/H1N1	29630
YPWoH020	Young PWoH	Young	Negative	No	2020-2021	Black/African American	Non-Hispanic/Non-Latino	32	Female	28	A/H1N1	38355
YPWoH050	Young PWoH	Young	Negative	Yes	2021-2022	White/Caucasian	Hispanic/Latino	25	Female	28	A/H1N1	39639
YPWoH043	Young PWoH	Young	Negative	Yes	2021-2022	Asian	Non-Hispanic/Non-Latino	35	Female	28	A/H1N1	40379
YPWH006	Young PWH	Young	Positive	Yes	2020-2021	White/Caucasian	Hispanic/Latino	34	Male	28	A/H1N1	32975
YPWoH047	Young PWoH	Young	Negative	Yes	2021-2022	White/Caucasian	Hispanic/Latino	23	Male	28	A/H1N1	43151.5
YPWoH022	Young PWoH	Young	Negative	No	2020-2021	Black/African American	Non-Hispanic/Non-Latino	32	Female	28	A/H1N1	48756
YPWoH299	Young PWoH	Young	Negative	Yes	2023-2024	White/Caucasian	Hispanic/Latino	19	Male	28	A/H1N1	23568
YPWoH026	Young PWoH	Young	Negative	Yes	2020-2021	Other	Non-Hispanic/Non-Latino	34	Female	28	A/H1N1	25547
YPWH161	Young PWH	Young	Positive	Yes	2022-2023	Black/African American	Non-Hispanic/Non-Latino	30	Male	28	A/H1N1	37251
YPWoH084	Young PWoH	Young	Negative	Yes	2021-2022	Asian	Non-Hispanic/Non-Latino	29	Female	28	A/H1N1	32350
YPWH007	Young PWH	Young	Positive	Yes	2020-2021	Black/African American	Non-Hispanic/Non-Latino	29	Female	28	A/H1N1	44938
YPWoH062	Young PWoH	Young	Negative	Yes	2021-2022	Black/African American	Hispanic/Latino	26	Male	28	A/H1N1	32627
YPWH208	Young PWH	Young	Positive	Yes	2022-2023	White/Caucasian	Hispanic/Latino	25	Female	28	A/H1N1	45510.8
YPWoH056	Young PWoH	Young	Negative	Yes	2021-2022	White/Caucasian	Non-Hispanic/Non-Latino	29	Female	28	A/H1N1	33900
YPWoH013	Young PWoH	Young	Negative	Yes	2020-2021	Black/African American	Non-Hispanic/Non-Latino	30	Male	28	A/H1N1	36851
YPWoH028	Young PWoH	Young	Negative	No	2020-2021	Black/African American	Non-Hispanic/Non-Latino	24	Female	28	A/H1N1	39975
YPWoH094	Young PWoH	Young	Negative	No	2021-2022	White/Caucasian,Other	Hispanic/Latino	26	Female	28	A/H1N1	45262
YPWoH049	Young PWoH	Young	Negative	Yes	2021-2022	White/Caucasian	Hispanic/Latino	25	Female	28	A/H1N1	45898
YPWH016	Young PWH	Young	Positive	Yes	2021-2022	White/Caucasian	Hispanic/Latino	31	Male	28	A/H1N1	46754.5
YPWoH019	Young PWoH	Young	Negative	No	2020-2021	Black/African American	Non-Hispanic/Non-Latino	27	Male	28	A/H1N1	46014
YPWH155	Young PWH	Young	Positive	Yes	2022-2023	Black/African American	Non-Hispanic/Non-Latino	31	Female	28	A/H1N1	46977
YPWoH034	Young PWoH	Young	Negative	Yes	2020-2021	Black/African American	Non-Hispanic/Non-Latino	23	Female	28	B/Victoria	32188
YPWoH034	Young PWoH	Young	Negative	Yes	2020-2021	Black/African American	Non-Hispanic/Non-Latino	23	Female	28	B/Yamagata	22839
YPWoH034	Young PWoH	Young	Negative	Yes	2020-2021	Black/African American	Non-Hispanic/Non-Latino	23	Female	28	A/H1N1	40472
YPWoH034	Young PWoH	Young	Negative	Yes	2020-2021	Black/African American	Non-Hispanic/Non-Latino	23	Female	28	A/H3N2	41536
YPWoH002	Young PWoH	Young	Negative	No	2020-2021	Black/African American	Non-Hispanic/Non-Latino	29	Female	28	A/H1N1	46535
YPWoH046	Young PWoH	Young	Negative	Yes	2021-2022	White/Caucasian	Hispanic/Latino	23	Male	28	A/H1N1	48363
YPWoH116	Young PWoH	Young	Negative	No	2021-2022	Other	Hispanic/Latino	27	Male	28	A/H1N1	51834
YPWoH035	Young PWoH	Young	Negative	No	2021-2022	Black/African American	Hispanic/Latino	27	Female	28	A/H1N1	70114
YPWH226	Young PWH	Young	Positive	Yes	2022-2023	White/Caucasian	Hispanic/Latino	33	Male	28	A/H1N1	47810
YPWH189	Young PWH	Young	Positive	Yes	2022-2023	Multi-racial/Mixed	Hispanic/Latino	24	Male	28	A/H1N1	16224.5
YPWH162	Young PWH	Young	Positive	Yes	2022-2023	Black/African American	Non-Hispanic/Non-Latino	35	Male	28	A/H1N1	38535
YPWH156	Young PWH	Young	Positive	Yes	2022-2023	Black/African American	Non-Hispanic/Non-Latino	36	Male	28	A/H1N1	39691
YPWoH063	Young PWoH	Young	Negative	No	2021-2022	Black/African American	Non-Hispanic/Non-Latino	33	Female	28	A/H1N1	34629
YPWoH137	Young PWoH	Young	Negative	Yes	2021-2022	Black/African American	Non-Hispanic/Non-Latino	36	Male	28	A/H1N1	37140
YPWoH042	Young PWoH	Young	Negative	Yes	2021-2022	Black/African American	Non-Hispanic/Non-Latino	30	Female	28	A/H1N1	42323
YPWoH295	Young PWoH	Young	Negative	Undetermined	2023-2024	Black/African American	Non-Hispanic/Non-Latino	21	Male	28	A/H1N1	43642
YPWoH105	Young PWoH	Young	Negative	Yes	2021-2022	Black/African American	Non-Hispanic/Non-Latino	35	Male	28	A/H1N1	51972.5
YPWoH077	Young PWoH	Young	Negative	Yes	2021-2022	Black/African American	Non-Hispanic/Non-Latino	37	Female	28	A/H1N1	53129
YPWH157	Young PWH	Young	Positive	Undetermined	2022-2023	Black/African American	Non-Hispanic/Non-Latino	25	Male	28	A/H1N1	47116
YPWoH045	Young PWoH	Young	Negative	Yes	2021-2022	White/Caucasian	Hispanic/Latino	26	Female	28	A/H1N1	54194
YPWoH083	Young PWoH	Young	Negative	Yes	2021-2022	White/Caucasian,Other	Non-Hispanic/Non-Latino	26	Female	28	A/H1N1	59586
YPWoH025	Young PWoH	Young	Negative	No	2020-2021	Black/African American	Non-Hispanic/Non-Latino	24	Female	28	A/H1N1	61228
YPWoH041	Young PWoH	Young	Negative	No	2021-2022	White/Caucasian	Hispanic/Latino	31	Female	28	A/H1N1	74481.8
YPWH065	Young PWH	Young	Positive	Yes	2021-2022	Black/African American	Non-Hispanic/Non-Latino	29	Female	28	A/H1N1	51543.5
YPWoH095	Young PWoH	Young	Negative	Yes	2021-2022	Other	Hispanic/Latino	30	Female	28	A/H1N1	76418
YPWoH099	Young PWoH	Young	Negative	No	2021-2022	Black/African American,White/Caucasian	Non-Hispanic/Non-Latino	31	Male	28	A/H1N1	51186
YPWH300	Young PWH	Young	Positive	Yes	2023-2024	White/Caucasian	Hispanic/Latino	28	Male	28	A/H1N1	56751
YPWH159	Young PWH	Young	Positive	Yes	2022-2023	Black/African American	Non-Hispanic/Non-Latino	21	Male	28	A/H1N1	56819
YPWH151	Young PWH	Young	Positive	Yes	2021-2022	Black/African American	Non-Hispanic/Non-Latino	31	Male	28	A/H1N1	60028
YPWH055	Young PWH	Young	Positive	No	2021-2022	Black/African American	Non-Hispanic/Non-Latino	30	Female	28	A/H1N1	66186
YPWoH132	Young PWoH	Young	Negative	Yes	2021-2022	White/Caucasian	Non-Hispanic/Non-Latino	39	Male	28	A/H1N1	51301
YPWH114	Young PWH	Young	Positive	Yes	2021-2022	Black/African American	Non-Hispanic/Non-Latino	36	Male	28	A/H1N1	70978
YPWoH129	Young PWoH	Young	Negative	Yes	2021-2022	Black/African American,White/Caucasian	Non-Hispanic/Non-Latino	31	Female	28	A/H1N1	53129
YPWoH103	Young PWoH	Young	Negative	Yes	2021-2022	White/Caucasian	Hispanic/Latino	38	Male	28	A/H1N1	63334
YPWoH107	Young PWoH	Young	Negative	No	2021-2022	White/Caucasian	Hispanic/Latino	27	Male	28	A/H1N1	73154
YPWoH294	Young PWoH	Young	Negative	Yes	2023-2024	Black/African American,White/Caucasian	Hispanic/Latino	31	Female	28	A/H1N1	78954
YPWH224	Young PWH	Young	Positive	Yes	2022-2023	White/Caucasian	Non-Hispanic/Non-Latino	40	Male	28	A/H1N1	53974
YPWoH053	Young PWoH	Young	Negative	Yes	2021-2022	White/Caucasian	Non-Hispanic/Non-Latino	36	Male	28	A/H1N1	85041.5
YPWH222	Young PWH	Young	Positive	Yes	2022-2023	Black/African American	Hispanic/Latino	28	Male	28	A/H1N1	58403
YPWoH044	Young PWoH	Young	Negative	Yes	2021-2022	Black/African American	Non-Hispanic/Non-Latino	26	Female	28	A/H1N1	86396
OPWoH142	Older PWoH	Older	Negative	Undetermined	2021-2022	White/Caucasian	Non-Hispanic/Non-Latino	63	Female	28	A/H1N1	18257
OPWoH242	Older PWoH	Older	Negative	Yes	2023-2024	Black/African American	Non-Hispanic/Non-Latino	64	Male	28	A/H1N1	6148
OPWoH120	Older PWoH	Older	Negative	Yes	2021-2022	Black/African American	Non-Hispanic/Non-Latino	64	Male	28	A/H1N1	18188
OPWoH266	Older PWoH	Older	Negative	Yes	2023-2024	Black/African American	Non-Hispanic/Non-Latino	66	Male	28	A/H1N1	30429
OPWoH287	Older PWoH	Older	Negative	Yes	2023-2024	Black/African American	Non-Hispanic/Non-Latino	72	Female	28	A/H1N1	37776
OPWoH272	Older PWoH	Older	Negative	No	2023-2024	White/Caucasian	Hispanic/Latino	62	Male	28	A/H1N1	9258
OPWoH060	Older PWoH	Older	Negative	Yes	2021-2022	White/Caucasian	Non-Hispanic/Non-Latino	85	Male	28	A/H1N1	26680
OPWoH147	Older PWoH	Older	Negative	No	2021-2022	Black/African American	Non-Hispanic/Non-Latino	60	Male	28	A/H1N1	28288.5
OPWoH146	Older PWoH	Older	Negative	Yes	2021-2022	Black/African American	Non-Hispanic/Non-Latino	69	Male	28	A/H1N1	36955
OPWoH183	Older PWoH	Older	Negative	Yes	2022-2023	Black/African American	Non-Hispanic/Non-Latino	70	Male	28	A/H1N1	10467.8
OPWoH064	Older PWoH	Older	Negative	Yes	2021-2022	Black/African American	Hispanic/Latino	69	Male	28	A/H1N1	25361
OPWoH231	Older PWoH	Older	Negative	Yes	2022-2023	Black/African American	Non-Hispanic/Non-Latino	60	Female	28	A/H1N1	41981
OPWoH229	Older PWoH	Older	Negative	No	2022-2023	Black/African American	Non-Hispanic/Non-Latino	63	Male	28	A/H1N1	44225
OPWoH256	Older PWoH	Older	Negative	Yes	2023-2024	Black/African American	Non-Hispanic/Non-Latino	66	Male	28	A/H1N1	46349
OPWoH212	Older PWoH	Older	Negative	Yes	2022-2023	Black/African American	Non-Hispanic/Non-Latino	62	Female	28	A/H1N1	47752
OPWoH236	Older PWoH	Older	Negative	No	2022-2023	Black/African American	Non-Hispanic/Non-Latino	61	Female	28	A/H1N1	48943
OPWoH113	Older PWoH	Older	Negative	Yes	2021-2022	Black/African American	Non-Hispanic/Non-Latino	69	Male	28	A/H1N1	49577.5
OPWoH267	Older PWoH	Older	Negative	No	2023-2024	Black/African American	Non-Hispanic/Non-Latino	66	Male	28	A/H1N1	64005
OPWoH274	Older PWoH	Older	Negative	Yes	2023-2024	Black/African American	Non-Hispanic/Non-Latino	62	Male	28	A/H1N1	65902.5
OPWoH286	Older PWoH	Older	Negative	Yes	2023-2024	Black/African American	Non-Hispanic/Non-Latino	71	Female	28	A/H1N1	70577
OPWoH200	Older PWoH	Older	Negative	Yes	2022-2023	Black/African American	Non-Hispanic/Non-Latino	64	Female	28	A/H1N1	11216.5
OPWoH003	Older PWoH	Older	Negative	Undetermined	2020-2021	White/Caucasian	Hispanic/Latino	67	Female	28	A/H1N1	13589
OPWoH030	Older PWoH	Older	Negative	No	2020-2021	Black/African American	Non-Hispanic/Non-Latino	66	Male	28	A/H1N1	22920
OPWoH171	Older PWoH	Older	Negative	Yes	2022-2023	Black/African American	Non-Hispanic/Non-Latino	61	Female	28	A/H1N1	31215.8
OPWoH277	Older PWoH	Older	Negative	Yes	2023-2024	Black/African American	Hispanic/Latino	62	Male	28	A/H1N1	32592.5
OPWoH170	Older PWoH	Older	Negative	Yes	2022-2023	Black/African American	Non-Hispanic/Non-Latino	69	Male	28	A/H1N1	33246.2
OPWoH220	Older PWoH	Older	Negative	No	2022-2023	Black/African American	Non-Hispanic/Non-Latino	62	Male	28	A/H1N1	35562.5
OPWoH234	Older PWoH	Older	Negative	Yes	2022-2023	Black/African American	Non-Hispanic/Non-Latino	63	Male	28	A/H1N1	40570
OPWoH227	Older PWoH	Older	Negative	Yes	2022-2023	Black/African American	Non-Hispanic/Non-Latino	64	Male	28	A/H1N1	41865
OPWoH027	Older PWoH	Older	Negative	Yes	2020-2021	White/Caucasian	Hispanic/Latino	73	Male	28	A/H1N1	42578
OPWoH080	Older PWoH	Older	Negative	Yes	2021-2022	Black/African American	Non-Hispanic/Non-Latino	71	Male	28	A/H1N1	45354.5
OPWoH133	Older PWoH	Older	Negative	No	2021-2022	White/Caucasian	Hispanic/Latino	62	Female	28	A/H1N1	45725
OPWoH219	Older PWoH	Older	Negative	Yes	2022-2023	White/Caucasian	Hispanic/Latino	61	Male	28	A/H1N1	45982
OPWoH111	Older PWoH	Older	Negative	Undetermined	2021-2022	Black/African American	Non-Hispanic/Non-Latino	61	Male	28	A/H1N1	56532.5
OPWoH218	Older PWoH	Older	Negative	Yes	2022-2023	White/Caucasian	Non-Hispanic/Non-Latino	70	Male	28	A/H1N1	57501
OPWoH275	Older PWoH	Older	Negative	Yes	2023-2024	Multi-racial/Mixed	Hispanic/Latino	64	Male	28	A/H1N1	61714.5
OPWoH303	Older PWoH	Older	Negative	Yes	2023-2024	White/Caucasian	Hispanic/Latino	60	Female	28	A/H1N1	62535.5
OPWoH041	Older PWoH	Older	Negative	Yes	2021-2022	White/Caucasian	Hispanic/Latino	64	Male	28	A/H1N1	72251
OPWoH288	Older PWoH	Older	Negative	No	2023-2024	Black/African American	Non-Hispanic/Non-Latino	61	Male	28	A/H1N1	75089
OPWoH194	Older PWoH	Older	Negative	Yes	2022-2023	Black/African American	Non-Hispanic/Non-Latino	71	Male	28	A/H1N1	25818.8
OPWoH302	Older PWoH	Older	Negative	Yes	2023-2024	Black/African American	Non-Hispanic/Non-Latino	65	Male	28	A/H1N1	44105
OPWoH235	Older PWoH	Older	Negative	Yes	2022-2023	Black/African American	Non-Hispanic/Non-Latino	61	Male	28	A/H1N1	50354
OPWoH038	Older PWoH	Older	Negative	Yes	2021-2022	White/Caucasian	Non-Hispanic/Non-Latino	67	Female	28	A/H1N1	53950.5
OPWoH150	Older PWoH	Older	Negative	Yes	2021-2022	White/Caucasian	Non-Hispanic/Non-Latino	60	Female	28	A/H1N1	54529.5
OPWoH262	Older PWoH	Older	Negative	Yes	2023-2024	Black/African American	Non-Hispanic/Non-Latino	63	Male	28	A/H1N1	60661.5
OPWoH087	Older PWoH	Older	Negative	Yes	2021-2022	Black/African American	Non-Hispanic/Non-Latino	60	Male	28	A/H1N1	63357
OPWoH237	Older PWoH	Older	Negative	Yes	2023-2024	Black/African American,Native American	Non-Hispanic/Non-Latino	64	Male	28	A/H1N1	66655
OPWoH073	Older PWoH	Older	Negative	Yes	2021-2022	White/Caucasian	Non-Hispanic/Non-Latino	63	Female	28	A/H1N1	72251
OPWoH301	Older PWoH	Older	Negative	No	2023-2024	White/Caucasian	Hispanic/Latino	66	Male	28	A/H1N1	82875.5
OPWoH093	Older PWoH	Older	Negative	No	2021-2022	Black/African American	Non-Hispanic/Non-Latino	71	Male	28	A/H1N1	91801
OPWoH097	Older PWoH	Older	Negative	No	2021-2022	Black/African American	Non-Hispanic/Non-Latino	61	Male	28	A/H1N1	92368.5
OPWoH127	Older PWoH	Older	Negative	Yes	2021-2022	Black/African American	Non-Hispanic/Non-Latino	65	Male	28	A/H1N1	97346
OPWoH005	Older PWoH	Older	Negative	Yes	2020-2021	Black/African American	Non-Hispanic/Non-Latino	65	Female	28	A/H1N1	12995
OPWoH144	Older PWoH	Older	Negative	Yes	2021-2022	White/Caucasian	Hispanic/Latino	60	Male	28	A/H1N1	35289
OPWoH214	Older PWoH	Older	Negative	Yes	2022-2023	Black/African American	Non-Hispanic/Non-Latino	60	Female	28	A/H1N1	44884
OPWoH145	Older PWoH	Older	Negative	Undetermined	2021-2022	White/Caucasian	Hispanic/Latino	65	Male	28	A/H1N1	46095
OPWoH258	Older PWoH	Older	Negative	Yes	2023-2024	Black/African American	Non-Hispanic/Non-Latino	62	Male	28	A/H1N1	51093
OPWoH140	Older PWoH	Older	Negative	Yes	2021-2022	Black/African American	Non-Hispanic/Non-Latino	61	Female	28	A/H1N1	63808.5
OPWoH201	Older PWoH	Older	Negative	Yes	2022-2023	Black/African American	Non-Hispanic/Non-Latino	60	Female	28	A/H1N1	67302.8
OPWoH090	Older PWoH	Older	Negative	No	2021-2022	White/Caucasian	Hispanic/Latino	60	Male	28	A/H1N1	71526
OPWoH207	Older PWoH	Older	Negative	Yes	2022-2023	Black/African American	Non-Hispanic/Non-Latino	70	Male	28	A/H1N1	74464.5
OPWoH091	Older PWoH	Older	Negative	Yes	2021-2022	Black/African American	Non-Hispanic/Non-Latino	62	Male	28	A/H1N1	106305
OPWoH199	Older PWoH	Older	Negative	No	2022-2023	Black/African American	Non-Hispanic/Non-Latino	67	Male	28	A/H1N1	115932
OPWoH148	Older PWoH	Older	Negative	No	2021-2022	Black/African American	Non-Hispanic/Non-Latino	65	Male	28	A/H1N1	63959
OPWoH230	Older PWoH	Older	Negative	No	2022-2023	Black/African American	Non-Hispanic/Non-Latino	63	Female	28	A/H1N1	64463.5
OPWoH257	Older PWoH	Older	Negative	Yes	2023-2024	Black/African American	Non-Hispanic/Non-Latino	60	Female	28	A/H1N1	81661
OPWoH108	Older PWoH	Older	Negative	No	2021-2022	Black/African American	Non-Hispanic/Non-Latino	60	Male	28	A/H1N1	99684
OPWoH117	Older PWoH	Older	Negative	No	2021-2022	Black/African American	Non-Hispanic/Non-Latino	61	Male	28	A/H1N1	103434
OPWH179	Older PWH	Older	Positive	Yes	2022-2023	Black/African American	Non-Hispanic/Non-Latino	64	Female	28	A/H1N1	2413.25
OPWH205	Older PWH	Older	Positive	Yes	2023-2024	Black/African American	Non-Hispanic/Non-Latino	61	Male	28	A/H1N1	3816.5
OPWH259	Older PWH	Older	Positive	Yes	2023-2024	Black/African American	Non-Hispanic/Non-Latino	62	Male	28	A/H1N1	31354.5
OPWH042	Older PWH	Older	Positive	Yes	2021-2022	Black/African American	Non-Hispanic/Non-Latino	67	Female	28	A/H1N1	31611.5
OPWH198	Older PWH	Older	Positive	Yes	2022-2023	Native American	Hispanic/Latino	61	Male	28	A/H1N1	7709.75
OPWH269	Older PWH	Older	Positive	Yes	2023-2024	Black/African American	Non-Hispanic/Non-Latino	64	Male	28	A/H1N1	14940.5
OPWH177	Older PWH	Older	Positive	Yes	2022-2023	Black/African American	Non-Hispanic/Non-Latino	65	Male	28	A/H1N1	17039
OPWH291	Older PWH	Older	Positive	Yes	2023-2024	White/Caucasian	Hispanic/Latino	70	Male	28	A/H1N1	20872
OPWH244	Older PWH	Older	Positive	Yes	2023-2024	White/Caucasian	Hispanic/Latino	67	Male	28	A/H1N1	32616
OPWH017	Older PWH	Older	Positive	Yes	2020-2021	Black/African American	Non-Hispanic/Non-Latino	66	Male	28	A/H1N1	32859
OPWH221	Older PWH	Older	Positive	No	2022-2023	Black/African American	Non-Hispanic/Non-Latino	68	Male	28	A/H1N1	36326
OPWH070	Older PWH	Older	Positive	Yes	2021-2022	White/Caucasian	Hispanic/Latino	62	Male	28	A/H1N1	73733
OPWH024	Older PWH	Older	Positive	Yes	2020-2021	Black/African American	Non-Hispanic/Non-Latino	67	Female	28	A/H1N1	15494
OPWH016	Older PWH	Older	Positive	Yes	2020-2021	Black/African American	Non-Hispanic/Non-Latino	68	Male	28	A/H1N1	16282
OPWH209	Older PWH	Older	Positive	Yes	2022-2023	Black/African American	Non-Hispanic/Non-Latino	62	Female	28	A/H1N1	17672.5
OPWH178	Older PWH	Older	Positive	Yes	2022-2023	Black/African American	Non-Hispanic/Non-Latino	60	Male	28	A/H1N1	19923.5
OPWH279	Older PWH	Older	Positive	Undetermined	2023-2024	Black/African American	Non-Hispanic/Non-Latino	63	Male	28	A/H1N1	24320
OPWH014	Older PWH	Older	Positive	Yes	2020-2021	Black/African American	Non-Hispanic/Non-Latino	65	Female	28	A/H1N1	24598
OPWH225	Older PWH	Older	Positive	Yes	2022-2023	Black/African American	Non-Hispanic/Non-Latino	65	Male	28	A/H1N1	25096
OPWH173	Older PWH	Older	Positive	Yes	2022-2023	Black/African American	Non-Hispanic/Non-Latino	65	Male	28	A/H1N1	25714.2
OPWH036	Older PWH	Older	Positive	Yes	2021-2022	Black/African American	Non-Hispanic/Non-Latino	65	Male	28	A/H1N1	26182.5
OPWH052	Older PWH	Older	Positive	Yes	2021-2022	Black/African American	Non-Hispanic/Non-Latino	81	Male	28	A/H1N1	35820.5
OPWH239	Older PWH	Older	Positive	Yes	2023-2024	White/Caucasian	Hispanic/Latino	60	Male	28	A/H1N1	36769
OPWH079	Older PWH	Older	Positive	Yes	2021-2022	Black/African American	Non-Hispanic/Non-Latino	61	Male	28	A/H1N1	53395.5
OPWH202	Older PWH	Older	Positive	Yes	2022-2023	Black/African American	Non-Hispanic/Non-Latino	62	Male	28	A/H1N1	59111
OPWH030	Older PWH	Older	Positive	Yes	2021-2022	Black/African American	Non-Hispanic/Non-Latino	66	Male	28	A/H1N1	74404
OPWH037	Older PWH	Older	Positive	Yes	2021-2022	Black/African American	Non-Hispanic/Non-Latino	67	Male	28	A/H1N1	102751
OPWH248	Older PWH	Older	Positive	Yes	2023-2024	Black/African American	Non-Hispanic/Non-Latino	60	Male	28	A/H1N1	10453
OPWH240	Older PWH	Older	Positive	Yes	2023-2024	Black/African American	Non-Hispanic/Non-Latino	61	Male	28	A/H1N1	12967
OPWH001	Older PWH	Older	Positive	Yes	2020-2021	Black/African American	Non-Hispanic/Non-Latino	68	Female	28	A/H1N1	23395
OPWH271	Older PWH	Older	Positive	Undetermined	2023-2024	Black/African American	Non-Hispanic/Non-Latino	63	Male	28	A/H1N1	30105
OPWH068	Older PWH	Older	Positive	Yes	2021-2022	Black/African American	Non-Hispanic/Non-Latino	62	Female	28	A/H1N1	30766
OPWH192	Older PWH	Older	Positive	Yes	2022-2023	Black/African American	Non-Hispanic/Non-Latino	62	Male	28	A/H1N1	39632.8
OPWH072	Older PWH	Older	Positive	Yes	2021-2022	Black/African American	Non-Hispanic/Non-Latino	63	Female	28	A/H1N1	39870
OPWH204	Older PWH	Older	Positive	Yes	2022-2023	White/Caucasian	Hispanic/Latino	66	Male	28	A/H1N1	40478
OPWH076	Older PWH	Older	Positive	Yes	2021-2022	White/Caucasian	Hispanic/Latino	65	Male	28	A/H1N1	45389
OPWH089	Older PWH	Older	Positive	Yes	2021-2022	Black/African American	Non-Hispanic/Non-Latino	64	Female	28	A/H1N1	49173
OPWH193	Older PWH	Older	Positive	Yes	2022-2023	Black/African American	Non-Hispanic/Non-Latino	68	Female	28	A/H1N1	49658.2
OPWH191	Older PWH	Older	Positive	Yes	2022-2023	Black/African American	Hispanic/Latino	66	Female	28	A/H1N1	49706.5
OPWH250	Older PWH	Older	Positive	Yes	2023-2024	Black/African American	Non-Hispanic/Non-Latino	66	Male	28	A/H1N1	67037
OPWH203	Older PWH	Older	Positive	Yes	2022-2023	White/Caucasian	Hispanic/Latino	64	Male	28	A/H1N1	71760.5
OPWH071	Older PWH	Older	Positive	Yes	2021-2022	Black/African American	Non-Hispanic/Non-Latino	64	Female	28	A/H1N1	81789
OPWH182	Older PWH	Older	Positive	Yes	2022-2023	Black/African American	Non-Hispanic/Non-Latino	61	Male	28	A/H1N1	96656
OPWH041	Older PWH	Older	Positive	Yes	2021-2022	White/Caucasian	Hispanic/Latino	65	Male	28	A/H1N1	101640
YPWoH211	Young PWoH	Young	Negative	Yes	2022-2023	Black/African American	Hispanic/Latino	35	Male	28	A/H3N2	54922
OPWH172	Older PWH	Older	Positive	Yes	2022-2023	Black/African American	Non-Hispanic/Non-Latino	68	Male	28	A/H1N1	29706
OPWH066	Older PWH	Older	Positive	Yes	2021-2022	White/Caucasian	Hispanic/Latino	60	Male	28	A/H1N1	42902
OPWH168	Older PWH	Older	Positive	Yes	2022-2023	Black/African American	Non-Hispanic/Non-Latino	65	Male	28	A/H1N1	47726.5
OPWH174	Older PWH	Older	Positive	Yes	2022-2023	Black/African American	Non-Hispanic/Non-Latino	65	Female	28	A/H1N1	49160.8
OPWH190	Older PWH	Older	Positive	Yes	2022-2023	Multi-racial/Mixed	Hispanic/Latino	61	Male	28	A/H1N1	49895.5
OPWH126	Older PWH	Older	Positive	Yes	2021-2022	Black/African American		65	Male	28	A/H1N1	53199
YPWoH294	Young PWoH	Young	Negative	Yes	2023-2024	Black/African American,White/Caucasian	Hispanic/Latino	31	Female	28	A/H3N2	26518
OPWH096	Older PWH	Older	Positive	No	2021-2022	White/Caucasian	Hispanic/Latino	76	Male	28	A/H1N1	56912.5
OPWH153	Older PWH	Older	Positive	No	2021-2022	Black/African American	Non-Hispanic/Non-Latino	66	Female	28	A/H1N1	58429
OPWH263	Older PWH	Older	Positive	Undetermined	2023-2024	Black/African American	Non-Hispanic/Non-Latino	60	Male	28	A/H1N1	58637
OPWH195	Older PWH	Older	Positive	Yes	2022-2023	Black/African American	Non-Hispanic/Non-Latino	63	Female	28	A/H1N1	60412.8
YPWoH295	Young PWoH	Young	Negative	Undetermined	2023-2024	Black/African American	Non-Hispanic/Non-Latino	21	Male	28	A/H3N2	44833.5
OPWH082	Older PWH	Older	Positive	Yes	2021-2022	Black/African American	Non-Hispanic/Non-Latino	63	Female	28	A/H1N1	62825
OPWH100	Older PWH	Older	Positive	Yes	2021-2022	White/Caucasian	Hispanic/Latino	61	Male	28	A/H1N1	68760.5
OPWH029	Older PWH	Older	Positive	No	2021-2022	Black/African American	Non-Hispanic/Non-Latino	68	Male	28	A/H1N1	70052
YPWoH299	Young PWoH	Young	Negative	Yes	2023-2024	White/Caucasian	Hispanic/Latino	19	Male	28	A/H3N2	39210.5
OPWH254	Older PWH	Older	Positive	Yes	2023-2024	Black/African American	Non-Hispanic/Non-Latino	70	Female	28	A/H1N1	42427
OPWH115	Older PWH	Older	Positive	Yes	2021-2022	Black/African American	Non-Hispanic/Non-Latino	60	Female	28	A/H1N1	44082
OPWH289	Older PWH	Older	Positive	Yes	2023-2024	Black/African American	Non-Hispanic/Non-Latino	60	Male	28	A/H1N1	50572.5
OPWH169	Older PWH	Older	Positive	Yes	2022-2023	Black/African American	Non-Hispanic/Non-Latino	64	Male	28	A/H1N1	73087.8
OPWH078	Older PWH	Older	Positive	Yes	2021-2022	White/Caucasian	Hispanic/Latino	64	Male	28	A/H1N1	74152.5
OPWH075	Older PWH	Older	Positive	Yes	2021-2022	Black/African American	Non-Hispanic/Non-Latino	65	Male	28	A/H1N1	100020
OPWH124	Older PWH	Older	Positive	No	2021-2022	Black/African American	Non-Hispanic/Non-Latino	63	Female	28	A/H1N1	49126
YPWoH067	Young PWoH	Young	Negative	Yes	2021-2022	White/Caucasian	Non-Hispanic/Non-Latino	24	Female	28	A/H1N1	96037.5
YPWoH119	Young PWoH	Young	Negative	No	2021-2022	Black/African American	Non-Hispanic/Non-Latino	33	Male	28	A/H1N1	48918
YPWH293	Young PWH	Young	Positive	Yes	2023-2024	White/Caucasian	Hispanic/Latino	37	Male	28	A/H1N1	82147
YPWoH098	Young PWoH	Young	Negative	No	2021-2022	White/Caucasian	Hispanic/Latino	32	Male	28	A/H1N1	51371
YPWH102	Young PWH	Young	Positive	No	2021-2022	White/Caucasian	Non-Hispanic/Non-Latino	34	Male	28	A/H1N1	76916
YPWoH135	Young PWoH	Young	Negative	No	2021-2022	White/Caucasian	Non-Hispanic/Non-Latino	40	Male	28	A/H1N1	56080
YPWoH123	Young PWoH	Young	Negative	Yes	2021-2022	Black/African American	Non-Hispanic/Non-Latino	28	Female	28	A/H1N1	60858
YPWoH110	Young PWoH	Young	Negative	No	2021-2022	Black/African American	Non-Hispanic/Non-Latino	40	Female	28	A/H1N1	65197
YPWoH109	Young PWoH	Young	Negative	Yes	2021-2022	Black/African American	Non-Hispanic/Non-Latino	35	Male	28	A/H1N1	96906
OPWoH146	Older PWoH	Older	Negative	Yes	2021-2022	Black/African American	Non-Hispanic/Non-Latino	69	Male	28	A/H3N2	1901
OPWoH148	Older PWoH	Older	Negative	No	2021-2022	Black/African American	Non-Hispanic/Non-Latino	65	Male	28	A/H3N2	10179
OPWoH111	Older PWoH	Older	Negative	Undetermined	2021-2022	Black/African American	Non-Hispanic/Non-Latino	61	Male	28	A/H3N2	26831
OPWoH150	Older PWoH	Older	Negative	Yes	2021-2022	White/Caucasian	Non-Hispanic/Non-Latino	60	Female	28	A/H3N2	25732
OPWoH060	Older PWoH	Older	Negative	Yes	2021-2022	White/Caucasian	Non-Hispanic/Non-Latino	85	Male	28	A/H3N2	10972.5
OPWoH064	Older PWoH	Older	Negative	Yes	2021-2022	Black/African American	Hispanic/Latino	69	Male	28	A/H3N2	5835.5
OPWoH120	Older PWoH	Older	Negative	Yes	2021-2022	Black/African American	Non-Hispanic/Non-Latino	64	Male	28	A/H3N2	2429
OPWoH142	Older PWoH	Older	Negative	Undetermined	2021-2022	White/Caucasian	Non-Hispanic/Non-Latino	63	Female	28	A/H3N2	16221
OPWoH147	Older PWoH	Older	Negative	No	2021-2022	Black/African American	Non-Hispanic/Non-Latino	60	Male	28	A/H3N2	31806
OPWoH027	Older PWoH	Older	Negative	Yes	2020-2021	White/Caucasian	Hispanic/Latino	73	Male	28	A/H3N2	39315
OPWoH041	Older PWoH	Older	Negative	Yes	2021-2022	White/Caucasian	Hispanic/Latino	64	Male	28	A/H3N2	47735
OPWoH073	Older PWoH	Older	Negative	Yes	2021-2022	White/Caucasian	Non-Hispanic/Non-Latino	63	Female	28	A/H3N2	6818.5
OPWoH080	Older PWoH	Older	Negative	Yes	2021-2022	Black/African American	Non-Hispanic/Non-Latino	71	Male	28	A/H3N2	18593
OPWoH097	Older PWoH	Older	Negative	No	2021-2022	Black/African American	Non-Hispanic/Non-Latino	61	Male	28	A/H3N2	28382
OPWoH003	Older PWoH	Older	Negative	Undetermined	2020-2021	White/Caucasian	Hispanic/Latino	67	Female	28	A/H3N2	16050
OPWoH005	Older PWoH	Older	Negative	Yes	2020-2021	Black/African American	Non-Hispanic/Non-Latino	65	Female	28	A/H3N2	7333
OPWoH038	Older PWoH	Older	Negative	Yes	2021-2022	White/Caucasian	Non-Hispanic/Non-Latino	67	Female	28	A/H3N2	96251
OPWoH087	Older PWoH	Older	Negative	Yes	2021-2022	Black/African American	Non-Hispanic/Non-Latino	60	Male	28	A/H3N2	31887
OPWoH108	Older PWoH	Older	Negative	No	2021-2022	Black/African American	Non-Hispanic/Non-Latino	60	Male	28	A/H3N2	21610.5
OPWoH113	Older PWoH	Older	Negative	Yes	2021-2022	Black/African American	Non-Hispanic/Non-Latino	69	Male	28	A/H3N2	5962.5
OPWoH140	Older PWoH	Older	Negative	Yes	2021-2022	Black/African American	Non-Hispanic/Non-Latino	61	Female	28	A/H3N2	34918.5
OPWoH144	Older PWoH	Older	Negative	Yes	2021-2022	White/Caucasian	Hispanic/Latino	60	Male	28	A/H3N2	20074
OPWoH030	Older PWoH	Older	Negative	No	2020-2021	Black/African American	Non-Hispanic/Non-Latino	66	Male	28	A/H3N2	16607
OPWoH090	Older PWoH	Older	Negative	No	2021-2022	White/Caucasian	Hispanic/Latino	60	Male	28	A/H3N2	33333
OPWoH091	Older PWoH	Older	Negative	Yes	2021-2022	Black/African American	Non-Hispanic/Non-Latino	62	Male	28	A/H3N2	32202
OPWoH127	Older PWoH	Older	Negative	Yes	2021-2022	Black/African American	Non-Hispanic/Non-Latino	65	Male	28	A/H3N2	29863.5
OPWoH133	Older PWoH	Older	Negative	No	2021-2022	White/Caucasian	Hispanic/Latino	62	Female	28	A/H3N2	87353.5
OPWoH145	Older PWoH	Older	Negative	Undetermined	2021-2022	White/Caucasian	Hispanic/Latino	65	Male	28	A/H3N2	46604
OPWoH093	Older PWoH	Older	Negative	No	2021-2022	Black/African American	Non-Hispanic/Non-Latino	71	Male	28	A/H3N2	89903
OPWoH117	Older PWoH	Older	Negative	No	2021-2022	Black/African American	Non-Hispanic/Non-Latino	61	Male	28	A/H3N2	69264.5
YPWH155	Young PWH	Young	Positive	Yes	2022-2023	Black/African American	Non-Hispanic/Non-Latino	31	Female	28	A/H3N2	38141
YPWH156	Young PWH	Young	Positive	Yes	2022-2023	Black/African American	Non-Hispanic/Non-Latino	36	Male	28	A/H3N2	32046.5
OPWH042	Older PWH	Older	Positive	Yes	2021-2022	Black/African American	Non-Hispanic/Non-Latino	67	Female	28	A/H3N2	5435
OPWH126	Older PWH	Older	Positive	Yes	2021-2022	Black/African American		65	Male	28	A/H3N2	3320
YPWH157	Young PWH	Young	Positive	Undetermined	2022-2023	Black/African American	Non-Hispanic/Non-Latino	25	Male	28	A/H3N2	52921
OPWH153	Older PWH	Older	Positive	No	2021-2022	Black/African American	Non-Hispanic/Non-Latino	66	Female	28	A/H3N2	21057
OPWH024	Older PWH	Older	Positive	Yes	2020-2021	Black/African American	Non-Hispanic/Non-Latino	67	Female	28	A/H3N2	6350
OPWH071	Older PWH	Older	Positive	Yes	2021-2022	Black/African American	Non-Hispanic/Non-Latino	64	Female	28	A/H3N2	3505
YPWH159	Young PWH	Young	Positive	Yes	2022-2023	Black/African American	Non-Hispanic/Non-Latino	21	Male	28	A/H3N2	59826
OPWH079	Older PWH	Older	Positive	Yes	2021-2022	Black/African American	Non-Hispanic/Non-Latino	61	Male	28	A/H3N2	4655.5
OPWH115	Older PWH	Older	Positive	Yes	2021-2022	Black/African American	Non-Hispanic/Non-Latino	60	Female	28	A/H3N2	5506.5
OPWH036	Older PWH	Older	Positive	Yes	2021-2022	Black/African American	Non-Hispanic/Non-Latino	65	Male	28	A/H3N2	11922
YPWH160	Young PWH	Young	Positive	Undetermined	2022-2023	#N/A	#N/A	23	#N/A	28	A/H3N2	54737.5
OPWH052	Older PWH	Older	Positive	Yes	2021-2022	Black/African American	Non-Hispanic/Non-Latino	81	Male	28	A/H3N2	5801
OPWH075	Older PWH	Older	Positive	Yes	2021-2022	Black/African American	Non-Hispanic/Non-Latino	65	Male	28	A/H3N2	25870.5
OPWH076	Older PWH	Older	Positive	Yes	2021-2022	White/Caucasian	Hispanic/Latino	65	Male	28	A/H3N2	23429.5
YPWH161	Young PWH	Young	Positive	Yes	2022-2023	Black/African American	Non-Hispanic/Non-Latino	30	Male	28	A/H3N2	72189
OPWH089	Older PWH	Older	Positive	Yes	2021-2022	Black/African American	Non-Hispanic/Non-Latino	64	Female	28	A/H3N2	10688.5
OPWH124	Older PWH	Older	Positive	No	2021-2022	Black/African American	Non-Hispanic/Non-Latino	63	Female	28	A/H3N2	7480
OPWH001	Older PWH	Older	Positive	Yes	2020-2021	Black/African American	Non-Hispanic/Non-Latino	68	Female	28	A/H3N2	10682
OPWH014	Older PWH	Older	Positive	Yes	2020-2021	Black/African American	Non-Hispanic/Non-Latino	65	Female	28	A/H3N2	26426
OPWH016	Older PWH	Older	Positive	Yes	2020-2021	Black/African American	Non-Hispanic/Non-Latino	68	Male	28	A/H3N2	16087
OPWH017	Older PWH	Older	Positive	Yes	2020-2021	Black/African American	Non-Hispanic/Non-Latino	66	Male	28	A/H3N2	33808
YPWH162	Young PWH	Young	Positive	Yes	2022-2023	Black/African American	Non-Hispanic/Non-Latino	35	Male	28	A/H3N2	17417
OPWH029	Older PWH	Older	Positive	No	2021-2022	Black/African American	Non-Hispanic/Non-Latino	68	Male	28	A/H3N2	26171.5
OPWH066	Older PWH	Older	Positive	Yes	2021-2022	White/Caucasian	Hispanic/Latino	60	Male	28	A/H3N2	2209
OPWH070	Older PWH	Older	Positive	Yes	2021-2022	White/Caucasian	Hispanic/Latino	62	Male	28	A/H3N2	101721
YPWH166	Young PWH	Young	Positive	No	2022-2023	Black/African American	Non-Hispanic/Non-Latino	30	Female	28	A/H3N2	1824
OPWH096	Older PWH	Older	Positive	No	2021-2022	White/Caucasian	Hispanic/Latino	76	Male	28	A/H3N2	17723
OPWH030	Older PWH	Older	Positive	Yes	2021-2022	Black/African American	Non-Hispanic/Non-Latino	66	Male	28	A/H3N2	105194
YPWH167	Young PWH	Young	Positive	Yes	2022-2023	Multi-racial/Mixed	Hispanic/Latino	23	Male	28	A/H3N2	55674
OPWH037	Older PWH	Older	Positive	Yes	2021-2022	Black/African American	Non-Hispanic/Non-Latino	67	Male	28	A/H3N2	55653
OPWH068	Older PWH	Older	Positive	Yes	2021-2022	Black/African American	Non-Hispanic/Non-Latino	62	Female	28	A/H3N2	22571
OPWH082	Older PWH	Older	Positive	Yes	2021-2022	Black/African American	Non-Hispanic/Non-Latino	63	Female	28	A/H3N2	44498
YPWH175	Young PWH	Young	Positive	No	2022-2023	Black/African American	Non-Hispanic/Non-Latino	40	Female	28	A/H3N2	2956.75
OPWH041	Older PWH	Older	Positive	Yes	2021-2022	White/Caucasian	Hispanic/Latino	65	Male	28	A/H3N2	107323
OPWH072	Older PWH	Older	Positive	Yes	2021-2022	Black/African American	Non-Hispanic/Non-Latino	63	Female	28	A/H3N2	11734
OPWH078	Older PWH	Older	Positive	Yes	2021-2022	White/Caucasian	Hispanic/Latino	64	Male	28	A/H3N2	61379
OPWH100	Older PWH	Older	Positive	Yes	2021-2022	White/Caucasian	Hispanic/Latino	61	Male	28	A/H3N2	8565
YPWoH062	Young PWoH	Young	Negative	Yes	2021-2022	Black/African American	Hispanic/Latino	26	Male	28	A/H3N2	23013
YPWoH137	Young PWoH	Young	Negative	Yes	2021-2022	Black/African American	Non-Hispanic/Non-Latino	36	Male	28	A/H3N2	6467.5
YPWH176	Young PWH	Young	Positive	Undetermined	2022-2023	Native American	Non-Hispanic/Non-Latino	40	Male	28	A/H3N2	78434
YPWoH012	Young PWoH	Young	Negative	Yes	2020-2021	Black/African American	Non-Hispanic/Non-Latino	33	Male	28	A/H3N2	28173
YPWoH040	Young PWoH	Young	Negative	Undetermined	2021-2022	Black/African American	Non-Hispanic/Non-Latino	25	Female	28	A/H3N2	26379.5
YPWoH047	Young PWoH	Young	Negative	Yes	2021-2022	White/Caucasian	Hispanic/Latino	23	Male	28	A/H3N2	8168.5
YPWH181	Young PWH	Young	Positive	Yes	2022-2023	White/Caucasian	Hispanic/Latino	35	Male	28	A/H3N2	17907.5
YPWoH067	Young PWoH	Young	Negative	Yes	2021-2022	White/Caucasian	Non-Hispanic/Non-Latino	24	Female	28	A/H3N2	77136
YPWoH077	Young PWoH	Young	Negative	Yes	2021-2022	Black/African American	Non-Hispanic/Non-Latino	37	Female	28	A/H3N2	10561
YPWoH105	Young PWoH	Young	Negative	Yes	2021-2022	Black/African American	Non-Hispanic/Non-Latino	35	Male	28	A/H3N2	31632.5
YPWH189	Young PWH	Young	Positive	Yes	2022-2023	Multi-racial/Mixed	Hispanic/Latino	24	Male	28	A/H3N2	8697.5
YPWoH002	Young PWoH	Young	Negative	No	2020-2021	Black/African American	Non-Hispanic/Non-Latino	29	Female	28	A/H3N2	39905
YPWoH013	Young PWoH	Young	Negative	Yes	2020-2021	Black/African American	Non-Hispanic/Non-Latino	30	Male	28	A/H3N2	38991
YPWoH019	Young PWoH	Young	Negative	No	2020-2021	Black/African American	Non-Hispanic/Non-Latino	27	Male	28	A/H3N2	40900
YPWH208	Young PWH	Young	Positive	Yes	2022-2023	White/Caucasian	Hispanic/Latino	25	Female	28	A/H3N2	45736
YPWoH022	Young PWoH	Young	Negative	No	2020-2021	Black/African American	Non-Hispanic/Non-Latino	32	Female	28	A/H3N2	59505
YPWoH028	Young PWoH	Young	Negative	No	2020-2021	Black/African American	Non-Hispanic/Non-Latino	24	Female	28	A/H3N2	41595
YPWoH035	Young PWoH	Young	Negative	No	2021-2022	Black/African American	Hispanic/Latino	27	Female	28	A/H3N2	29052.5
YPWoH041	Young PWoH	Young	Negative	No	2021-2022	White/Caucasian	Hispanic/Latino	31	Female	28	A/H3N2	42681.8
YPWoH042	Young PWoH	Young	Negative	Yes	2021-2022	Black/African American	Non-Hispanic/Non-Latino	30	Female	28	A/H3N2	32187.5
YPWoH043	Young PWoH	Young	Negative	Yes	2021-2022	Asian	Non-Hispanic/Non-Latino	35	Female	28	A/H3N2	43098.5
YPWH222	Young PWH	Young	Positive	Yes	2022-2023	Black/African American	Hispanic/Latino	28	Male	28	A/H3N2	61294.5
YPWoH045	Young PWoH	Young	Negative	Yes	2021-2022	White/Caucasian	Hispanic/Latino	26	Female	28	A/H3N2	31979.5
YPWoH046	Young PWoH	Young	Negative	Yes	2021-2022	White/Caucasian	Hispanic/Latino	23	Male	28	A/H3N2	21531.5
YPWoH049	Young PWoH	Young	Negative	Yes	2021-2022	White/Caucasian	Hispanic/Latino	25	Female	28	A/H3N2	30591.5
YPWH224	Young PWH	Young	Positive	Yes	2022-2023	White/Caucasian	Non-Hispanic/Non-Latino	40	Male	28	A/H3N2	56761.5
YPWoH050	Young PWoH	Young	Negative	Yes	2021-2022	White/Caucasian	Hispanic/Latino	25	Female	28	A/H3N2	28508.5
YPWoH053	Young PWoH	Young	Negative	Yes	2021-2022	White/Caucasian	Non-Hispanic/Non-Latino	36	Male	28	A/H3N2	69820.5
YPWH226	Young PWH	Young	Positive	Yes	2022-2023	White/Caucasian	Hispanic/Latino	33	Male	28	A/H3N2	81348
YPWoH063	Young PWoH	Young	Negative	No	2021-2022	Black/African American	Non-Hispanic/Non-Latino	33	Female	28	A/H3N2	39014
YPWoH084	Young PWoH	Young	Negative	Yes	2021-2022	Asian	Non-Hispanic/Non-Latino	29	Female	28	A/H3N2	31239
YPWoH103	Young PWoH	Young	Negative	Yes	2021-2022	White/Caucasian	Hispanic/Latino	38	Male	28	A/H3N2	18813
YPWoH107	Young PWoH	Young	Negative	No	2021-2022	White/Caucasian	Hispanic/Latino	27	Male	28	A/H3N2	47689
YPWoH116	Young PWoH	Young	Negative	No	2021-2022	Other	Hispanic/Latino	27	Male	28	A/H3N2	36526.5
YPWoH125	Young PWoH	Young	Negative	No	2021-2022	White/Caucasian	Non-Hispanic/Non-Latino	32	Male	28	A/H3N2	37718
YPWH233	Young PWH	Young	Positive	Yes	2022-2023	Black/African American	Non-Hispanic/Non-Latino	39	Female	28	A/H3N2	31908
YPWoH020	Young PWoH	Young	Negative	No	2020-2021	Black/African American	Non-Hispanic/Non-Latino	32	Female	28	A/H3N2	33958
YPWoH025	Young PWoH	Young	Negative	No	2020-2021	Black/African American	Non-Hispanic/Non-Latino	24	Female	28	A/H3N2	52262
YPWoH044	Young PWoH	Young	Negative	Yes	2021-2022	Black/African American	Non-Hispanic/Non-Latino	26	Female	28	A/H3N2	23185
YPWoH056	Young PWoH	Young	Negative	Yes	2021-2022	White/Caucasian	Non-Hispanic/Non-Latino	29	Female	28	A/H3N2	42519.5
YPWoH083	Young PWoH	Young	Negative	Yes	2021-2022	White/Caucasian,Other	Non-Hispanic/Non-Latino	26	Female	28	A/H3N2	89852.5
YPWoH094	Young PWoH	Young	Negative	No	2021-2022	White/Caucasian,Other	Hispanic/Latino	26	Female	28	A/H3N2	46349.5
YPWoH095	Young PWoH	Young	Negative	Yes	2021-2022	Other	Hispanic/Latino	30	Female	28	A/H3N2	80400
YPWH246	Young PWH	Young	Positive	Yes	2023-2024	White/Caucasian	Hispanic/Latino	36	Male	28	A/H3N2	14866
YPWoH119	Young PWoH	Young	Negative	No	2021-2022	Black/African American	Non-Hispanic/Non-Latino	33	Male	28	A/H3N2	28485.5
YPWoH123	Young PWoH	Young	Negative	Yes	2021-2022	Black/African American	Non-Hispanic/Non-Latino	28	Female	28	A/H3N2	55918
YPWH251	Young PWH	Young	Positive	Yes	2023-2024	Black/African American	Non-Hispanic/Non-Latino	37	Female	28	A/H3N2	11677
YPWoH129	Young PWoH	Young	Negative	Yes	2021-2022	Black/African American,White/Caucasian	Non-Hispanic/Non-Latino	31	Female	28	A/H3N2	27478.5
YPWoH135	Young PWoH	Young	Negative	No	2021-2022	White/Caucasian	Non-Hispanic/Non-Latino	40	Male	28	A/H3N2	85572
YPWoH026	Young PWoH	Young	Negative	Yes	2020-2021	Other	Non-Hispanic/Non-Latino	34	Female	28	A/H3N2	24066
YPWoH098	Young PWoH	Young	Negative	No	2021-2022	White/Caucasian	Hispanic/Latino	32	Male	28	A/H3N2	53580.5
YPWoH099	Young PWoH	Young	Negative	No	2021-2022	Black/African American,White/Caucasian	Non-Hispanic/Non-Latino	31	Male	28	A/H3N2	70056.5
YPWoH109	Young PWoH	Young	Negative	Yes	2021-2022	Black/African American	Non-Hispanic/Non-Latino	35	Male	28	A/H3N2	69369
YPWoH110	Young PWoH	Young	Negative	No	2021-2022	Black/African American	Non-Hispanic/Non-Latino	40	Female	28	A/H3N2	99328
YPWoH132	Young PWoH	Young	Negative	Yes	2021-2022	White/Caucasian	Non-Hispanic/Non-Latino	39	Male	28	A/H3N2	114346
YPWH280	Young PWH	Young	Positive	Yes	2023-2024	White/Caucasian	Hispanic/Latino	33	Male	28	A/H3N2	45887
YPWH016	Young PWH	Young	Positive	Yes	2021-2022	White/Caucasian	Hispanic/Latino	31	Male	28	A/H3N2	1736.5
YPWH004	Young PWH	Young	Positive	No	2020-2021	White/Caucasian	Hispanic/Latino	34	Male	28	A/H3N2	53153
YPWH006	Young PWH	Young	Positive	Yes	2020-2021	White/Caucasian	Hispanic/Latino	34	Male	28	A/H3N2	29018
YPWH284	Young PWH	Young	Positive	No	2023-2024	Black/African American	Non-Hispanic/Non-Latino	39	Male	28	A/H3N2	13460
YPWH007	Young PWH	Young	Positive	Yes	2020-2021	Black/African American	Non-Hispanic/Non-Latino	29	Female	28	A/H3N2	36330
YPWH011	Young PWH	Young	Positive	Yes	2020-2021	White/Caucasian	Hispanic/Latino	28	Male	28	A/H3N2	62895
YPWH290	Young PWH	Young	Positive	No	2023-2024	Black/African American	Non-Hispanic/Non-Latino	33	Female	28	A/H3N2	30591
YPWH151	Young PWH	Young	Positive	Yes	2021-2022	Black/African American	Non-Hispanic/Non-Latino	31	Male	28	A/H3N2	58766.5
YPWH055	Young PWH	Young	Positive	No	2021-2022	Black/African American	Non-Hispanic/Non-Latino	30	Female	28	A/H3N2	36600
YPWH065	Young PWH	Young	Positive	Yes	2021-2022	Black/African American	Non-Hispanic/Non-Latino	29	Female	28	A/H3N2	21553
YPWH293	Young PWH	Young	Positive	Yes	2023-2024	White/Caucasian	Hispanic/Latino	37	Male	28	A/H3N2	37706.5
YPWH114	Young PWH	Young	Positive	Yes	2021-2022	Black/African American	Non-Hispanic/Non-Latino	36	Male	28	A/H3N2	39320.5
YPWH130	Young PWH	Young	Positive	Yes	2021-2022	White/Caucasian	Hispanic/Latino	28	Male	28	A/H3N2	37382.5
YPWH102	Young PWH	Young	Positive	No	2021-2022	White/Caucasian	Non-Hispanic/Non-Latino	34	Male	28	A/H3N2	72483
YPWH300	Young PWH	Young	Positive	Yes	2023-2024	White/Caucasian	Hispanic/Latino	28	Male	28	A/H3N2	69755.5

## Sheet: Fig. 4B
PID	Group	Age group	HIV status	Pre-study influenza vaccination?	Season collected	Race	Ethnicity	Age	Sex	Timepoint (dpv)	Antigen	HAI titer
OPWoH108	Older PWoH	Older	Negative	No	2021-2022	Black/African American	Non-Hispanic/Non-Latino	60	Male	0	B/Victoria	10
OPWoH144	Older PWoH	Older	Negative	Yes	2021-2022	White/Caucasian	Hispanic/Latino	60	Male	0	B/Victoria	10
OPWoH147	Older PWoH	Older	Negative	No	2021-2022	Black/African American	Non-Hispanic/Non-Latino	60	Male	0	B/Victoria	10
OPWoH150	Older PWoH	Older	Negative	Yes	2021-2022	White/Caucasian	Non-Hispanic/Non-Latino	60	Female	0	B/Victoria	10
OPWoH005	Older PWoH	Older	Negative	Yes	2020-2021	Black/African American	Non-Hispanic/Non-Latino	65	Female	0	B/Victoria	20
OPWoH106	Older PWoH	Older	Negative	No	2021-2022	Black/African American	Non-Hispanic/Non-Latino	71	Female	0	B/Victoria	10
OPWoH093	Older PWoH	Older	Negative	No	2021-2022	Black/African American	Non-Hispanic/Non-Latino	71	Male	0	B/Victoria	20
OPWoH111	Older PWoH	Older	Negative	Undetermined	2021-2022	Black/African American	Non-Hispanic/Non-Latino	61	Male	0	B/Victoria	20
OPWoH133	Older PWoH	Older	Negative	No	2021-2022	White/Caucasian	Hispanic/Latino	62	Female	0	B/Victoria	20
OPWoH140	Older PWoH	Older	Negative	Yes	2021-2022	Black/African American	Non-Hispanic/Non-Latino	61	Female	0	B/Victoria	20
OPWoH142	Older PWoH	Older	Negative	Undetermined	2021-2022	White/Caucasian	Non-Hispanic/Non-Latino	63	Female	0	B/Victoria	20
OPWoH145	Older PWoH	Older	Negative	Undetermined	2021-2022	White/Caucasian	Hispanic/Latino	65	Male	0	B/Victoria	20
OPWoH148	Older PWoH	Older	Negative	No	2021-2022	Black/African American	Non-Hispanic/Non-Latino	65	Male	0	B/Victoria	20
OPWoH121	Older PWoH	Older	Negative	Yes	2021-2022	Black/African American	Non-Hispanic/Non-Latino	67	Male	0	B/Victoria	10
OPWoH170	Older PWoH	Older	Negative	Yes	2022-2023	Black/African American	Non-Hispanic/Non-Latino	69	Male	0	B/Victoria	20
OPWoH231	Older PWoH	Older	Negative	Yes	2022-2023	Black/African American	Non-Hispanic/Non-Latino	60	Female	0	B/Victoria	20
OPWoH257	Older PWoH	Older	Negative	Yes	2023-2024	Black/African American	Non-Hispanic/Non-Latino	60	Female	0	B/Victoria	20
OPWoH272	Older PWoH	Older	Negative	No	2023-2024	White/Caucasian	Hispanic/Latino	62	Male	0	B/Victoria	20
OPWoH286	Older PWoH	Older	Negative	Yes	2023-2024	Black/African American	Non-Hispanic/Non-Latino	71	Female	0	B/Victoria	20
OPWoH003	Older PWoH	Older	Negative	Undetermined	2020-2021	White/Caucasian	Hispanic/Latino	67	Female	0	B/Victoria	40
OPWoH027	Older PWoH	Older	Negative	Yes	2020-2021	White/Caucasian	Hispanic/Latino	73	Male	0	B/Victoria	40
OPWoH030	Older PWoH	Older	Negative	No	2020-2021	Black/African American	Non-Hispanic/Non-Latino	66	Male	0	B/Victoria	40
OPWoH060	Older PWoH	Older	Negative	Yes	2021-2022	White/Caucasian	Non-Hispanic/Non-Latino	85	Male	0	B/Victoria	40
OPWoH064	Older PWoH	Older	Negative	Yes	2021-2022	Black/African American	Hispanic/Latino	69	Male	0	B/Victoria	40
OPWoH073	Older PWoH	Older	Negative	Yes	2021-2022	White/Caucasian	Non-Hispanic/Non-Latino	63	Female	0	B/Victoria	40
OPWoH080	Older PWoH	Older	Negative	Yes	2021-2022	Black/African American	Non-Hispanic/Non-Latino	71	Male	0	B/Victoria	40
OPWoH113	Older PWoH	Older	Negative	Yes	2021-2022	Black/African American	Non-Hispanic/Non-Latino	69	Male	0	B/Victoria	40
OPWoH120	Older PWoH	Older	Negative	Yes	2021-2022	Black/African American	Non-Hispanic/Non-Latino	64	Male	0	B/Victoria	40
OPWoH127	Older PWoH	Older	Negative	Yes	2021-2022	Black/African American	Non-Hispanic/Non-Latino	65	Male	0	B/Victoria	40
OPWoH206	Older PWoH	Older	Negative	Yes	2022-2023	Black/African American	Non-Hispanic/Non-Latino	77	Female	0	B/Victoria	40
OPWoH214	Older PWoH	Older	Negative	Yes	2022-2023	Black/African American	Non-Hispanic/Non-Latino	60	Female	0	B/Victoria	40
OPWoH227	Older PWoH	Older	Negative	Yes	2022-2023	Black/African American	Non-Hispanic/Non-Latino	64	Male	0	B/Victoria	40
OPWoH242	Older PWoH	Older	Negative	Yes	2023-2024	Black/African American	Non-Hispanic/Non-Latino	64	Male	0	B/Victoria	40
OPWoH258	Older PWoH	Older	Negative	Yes	2023-2024	Black/African American	Non-Hispanic/Non-Latino	62	Male	0	B/Victoria	40
OPWoH262	Older PWoH	Older	Negative	Yes	2023-2024	Black/African American	Non-Hispanic/Non-Latino	63	Male	0	B/Victoria	40
OPWoH275	Older PWoH	Older	Negative	Yes	2023-2024	Multi-racial/Mixed	Hispanic/Latino	64	Male	0	B/Victoria	40
OPWoH301	Older PWoH	Older	Negative	No	2023-2024	White/Caucasian	Hispanic/Latino	66	Male	0	B/Victoria	40
OPWoH303	Older PWoH	Older	Negative	Yes	2023-2024	White/Caucasian	Hispanic/Latino	60	Female	0	B/Victoria	40
OPWoH038	Older PWoH	Older	Negative	Yes	2021-2022	White/Caucasian	Non-Hispanic/Non-Latino	67	Female	0	B/Victoria	80
OPWoH041	Older PWoH	Older	Negative	Yes	2021-2022	White/Caucasian	Hispanic/Latino	64	Male	0	B/Victoria	80
OPWoH090	Older PWoH	Older	Negative	No	2021-2022	White/Caucasian	Hispanic/Latino	60	Male	0	B/Victoria	80
OPWoH091	Older PWoH	Older	Negative	Yes	2021-2022	Black/African American	Non-Hispanic/Non-Latino	62	Male	0	B/Victoria	80
OPWoH097	Older PWoH	Older	Negative	No	2021-2022	Black/African American	Non-Hispanic/Non-Latino	61	Male	0	B/Victoria	80
OPWoH117	Older PWoH	Older	Negative	No	2021-2022	Black/African American	Non-Hispanic/Non-Latino	61	Male	0	B/Victoria	80
OPWoH131	Older PWoH	Older	Negative	No	2021-2022	Black/African American	Non-Hispanic/Non-Latino	70	Male	0	B/Victoria	80
OPWoH146	Older PWoH	Older	Negative	Yes	2021-2022	Black/African American	Non-Hispanic/Non-Latino	69	Male	0	B/Victoria	80
OPWoH171	Older PWoH	Older	Negative	Yes	2022-2023	Black/African American	Non-Hispanic/Non-Latino	61	Female	0	B/Victoria	80
OPWoH200	Older PWoH	Older	Negative	Yes	2022-2023	Black/African American	Non-Hispanic/Non-Latino	64	Female	0	B/Victoria	80
OPWoH201	Older PWoH	Older	Negative	Yes	2022-2023	Black/African American	Non-Hispanic/Non-Latino	60	Female	0	B/Victoria	80
OPWoH229	Older PWoH	Older	Negative	No	2022-2023	Black/African American	Non-Hispanic/Non-Latino	63	Male	0	B/Victoria	80
OPWoH234	Older PWoH	Older	Negative	Yes	2022-2023	Black/African American	Non-Hispanic/Non-Latino	63	Male	0	B/Victoria	80
OPWoH256	Older PWoH	Older	Negative	Yes	2023-2024	Black/African American	Non-Hispanic/Non-Latino	66	Male	0	B/Victoria	80
OPWoH270	Older PWoH	Older	Negative	Yes	2023-2024	Black/African American	Non-Hispanic/Non-Latino	63	Male	0	B/Victoria	80
OPWoH287	Older PWoH	Older	Negative	Yes	2023-2024	Black/African American	Non-Hispanic/Non-Latino	72	Female	0	B/Victoria	80
OPWoH288	Older PWoH	Older	Negative	No	2023-2024	Black/African American	Non-Hispanic/Non-Latino	61	Male	0	B/Victoria	80
OPWoH302	Older PWoH	Older	Negative	Yes	2023-2024	Black/African American	Non-Hispanic/Non-Latino	65	Male	0	B/Victoria	80
OPWoH183	Older PWoH	Older	Negative	Yes	2022-2023	Black/African American	Non-Hispanic/Non-Latino	70	Male	0	B/Victoria	160
OPWoH194	Older PWoH	Older	Negative	Yes	2022-2023	Black/African American	Non-Hispanic/Non-Latino	71	Male	0	B/Victoria	160
OPWoH199	Older PWoH	Older	Negative	No	2022-2023	Black/African American	Non-Hispanic/Non-Latino	67	Male	0	B/Victoria	160
OPWoH207	Older PWoH	Older	Negative	Yes	2022-2023	Black/African American	Non-Hispanic/Non-Latino	70	Male	0	B/Victoria	160
OPWoH212	Older PWoH	Older	Negative	Yes	2022-2023	Black/African American	Non-Hispanic/Non-Latino	62	Female	0	B/Victoria	160
OPWoH219	Older PWoH	Older	Negative	Yes	2022-2023	White/Caucasian	Hispanic/Latino	61	Male	0	B/Victoria	160
OPWoH237	Older PWoH	Older	Negative	Yes	2023-2024	Black/African American,Native American	Non-Hispanic/Non-Latino	64	Male	0	B/Victoria	160
OPWoH267	Older PWoH	Older	Negative	No	2023-2024	Black/African American	Non-Hispanic/Non-Latino	66	Male	0	B/Victoria	160
OPWoH274	Older PWoH	Older	Negative	Yes	2023-2024	Black/African American	Non-Hispanic/Non-Latino	62	Male	0	B/Victoria	160
OPWoH277	Older PWoH	Older	Negative	Yes	2023-2024	Black/African American	Hispanic/Latino	62	Male	0	B/Victoria	160
OPWoH087	Older PWoH	Older	Negative	Yes	2021-2022	Black/African American	Non-Hispanic/Non-Latino	60	Male	0	B/Victoria	320
OPWoH092	Older PWoH	Older	Negative	Yes	2021-2022	White/Caucasian	Non-Hispanic/Non-Latino	70	Male	0	B/Victoria	320
OPWoH220	Older PWoH	Older	Negative	No	2022-2023	Black/African American	Non-Hispanic/Non-Latino	62	Male	0	B/Victoria	320
OPWoH230	Older PWoH	Older	Negative	No	2022-2023	Black/African American	Non-Hispanic/Non-Latino	63	Female	0	B/Victoria	320
OPWoH236	Older PWoH	Older	Negative	No	2022-2023	Black/African American	Non-Hispanic/Non-Latino	61	Female	0	B/Victoria	320
OPWoH218	Older PWoH	Older	Negative	Yes	2022-2023	White/Caucasian	Non-Hispanic/Non-Latino	70	Male	0	B/Victoria	640
OPWoH235	Older PWoH	Older	Negative	Yes	2022-2023	Black/African American	Non-Hispanic/Non-Latino	61	Male	0	B/Victoria	640
OPWoH266	Older PWoH	Older	Negative	Yes	2023-2024	Black/African American	Non-Hispanic/Non-Latino	66	Male	0	B/Victoria	640
OPWH030	Older PWH	Older	Positive	Yes	2021-2022	Black/African American	Non-Hispanic/Non-Latino	66	Male	0	B/Victoria	20
OPWH052	Older PWH	Older	Positive	Yes	2021-2022	Black/African American	Non-Hispanic/Non-Latino	81	Male	0	B/Victoria	20
OPWH115	Older PWH	Older	Positive	Yes	2021-2022	Black/African American	Non-Hispanic/Non-Latino	60	Female	0	B/Victoria	20
OPWH124	Older PWH	Older	Positive	No	2021-2022	Black/African American	Non-Hispanic/Non-Latino	63	Female	0	B/Victoria	20
OPWH126	Older PWH	Older	Positive	Yes	2021-2022	Black/African American		65	Male	0	B/Victoria	20
OPWH153	Older PWH	Older	Positive	No	2021-2022	Black/African American	Non-Hispanic/Non-Latino	66	Female	0	B/Victoria	20
OPWH158	Older PWH	Older	Positive	Yes	2022-2023	Black/African American	Non-Hispanic/Non-Latino	66	Male	0	B/Victoria	20
OPWH177	Older PWH	Older	Positive	Yes	2022-2023	Black/African American	Non-Hispanic/Non-Latino	65	Male	0	B/Victoria	20
OPWH178	Older PWH	Older	Positive	Yes	2022-2023	Black/African American	Non-Hispanic/Non-Latino	60	Male	0	B/Victoria	20
OPWH179	Older PWH	Older	Positive	Yes	2022-2023	Black/African American	Non-Hispanic/Non-Latino	64	Female	0	B/Victoria	20
OPWH205	Older PWH	Older	Positive	Yes	2023-2024	Black/African American	Non-Hispanic/Non-Latino	61	Male	0	B/Victoria	20
OPWH239	Older PWH	Older	Positive	Yes	2023-2024	White/Caucasian	Hispanic/Latino	60	Male	0	B/Victoria	20
OPWH254	Older PWH	Older	Positive	Yes	2023-2024	Black/African American	Non-Hispanic/Non-Latino	70	Female	0	B/Victoria	20
OPWH291	Older PWH	Older	Positive	Yes	2023-2024	White/Caucasian	Hispanic/Latino	70	Male	0	B/Victoria	20
OPWH014	Older PWH	Older	Positive	Yes	2020-2021	Black/African American	Non-Hispanic/Non-Latino	65	Female	0	B/Victoria	40
OPWH016	Older PWH	Older	Positive	Yes	2020-2021	Black/African American	Non-Hispanic/Non-Latino	68	Male	0	B/Victoria	40
OPWH024	Older PWH	Older	Positive	Yes	2020-2021	Black/African American	Non-Hispanic/Non-Latino	67	Female	0	B/Victoria	40
OPWH029	Older PWH	Older	Positive	No	2021-2022	Black/African American	Non-Hispanic/Non-Latino	68	Male	0	B/Victoria	40
OPWH042	Older PWH	Older	Positive	Yes	2021-2022	Black/African American	Non-Hispanic/Non-Latino	67	Female	0	B/Victoria	40
OPWH066	Older PWH	Older	Positive	Yes	2021-2022	White/Caucasian	Hispanic/Latino	60	Male	0	B/Victoria	40
OPWH078	Older PWH	Older	Positive	Yes	2021-2022	White/Caucasian	Hispanic/Latino	64	Male	0	B/Victoria	40
OPWH079	Older PWH	Older	Positive	Yes	2021-2022	Black/African American	Non-Hispanic/Non-Latino	61	Male	0	B/Victoria	40
OPWH096	Older PWH	Older	Positive	No	2021-2022	White/Caucasian	Hispanic/Latino	76	Male	0	B/Victoria	40
OPWH169	Older PWH	Older	Positive	Yes	2022-2023	Black/African American	Non-Hispanic/Non-Latino	64	Male	0	B/Victoria	40
OPWH173	Older PWH	Older	Positive	Yes	2022-2023	Black/African American	Non-Hispanic/Non-Latino	65	Male	0	B/Victoria	40
OPWH191	Older PWH	Older	Positive	Yes	2022-2023	Black/African American	Hispanic/Latino	66	Female	0	B/Victoria	40
OPWH193	Older PWH	Older	Positive	Yes	2022-2023	Black/African American	Non-Hispanic/Non-Latino	68	Female	0	B/Victoria	40
OPWH198	Older PWH	Older	Positive	Yes	2022-2023	Native American	Hispanic/Latino	61	Male	0	B/Victoria	40
OPWH250	Older PWH	Older	Positive	Yes	2023-2024	Black/African American	Non-Hispanic/Non-Latino	66	Male	0	B/Victoria	40
OPWH269	Older PWH	Older	Positive	Yes	2023-2024	Black/African American	Non-Hispanic/Non-Latino	64	Male	0	B/Victoria	40
OPWH271	Older PWH	Older	Positive	Undetermined	2023-2024	Black/African American	Non-Hispanic/Non-Latino	63	Male	0	B/Victoria	40
OPWH285	Older PWH	Older	Positive	Yes	2023-2024	White/Caucasian	Hispanic/Latino	65	Female	0	B/Victoria	40
OPWH289	Older PWH	Older	Positive	Yes	2023-2024	Black/African American	Non-Hispanic/Non-Latino	60	Male	0	B/Victoria	40
OPWH001	Older PWH	Older	Positive	Yes	2020-2021	Black/African American	Non-Hispanic/Non-Latino	68	Female	0	B/Victoria	80
OPWH017	Older PWH	Older	Positive	Yes	2020-2021	Black/African American	Non-Hispanic/Non-Latino	66	Male	0	B/Victoria	80
OPWH041	Older PWH	Older	Positive	Yes	2021-2022	White/Caucasian	Hispanic/Latino	65	Male	0	B/Victoria	80
OPWH070	Older PWH	Older	Positive	Yes	2021-2022	White/Caucasian	Hispanic/Latino	62	Male	0	B/Victoria	80
OPWH071	Older PWH	Older	Positive	Yes	2021-2022	Black/African American	Non-Hispanic/Non-Latino	64	Female	0	B/Victoria	80
OPWH072	Older PWH	Older	Positive	Yes	2021-2022	Black/African American	Non-Hispanic/Non-Latino	63	Female	0	B/Victoria	80
OPWH075	Older PWH	Older	Positive	Yes	2021-2022	Black/African American	Non-Hispanic/Non-Latino	65	Male	0	B/Victoria	80
OPWH089	Older PWH	Older	Positive	Yes	2021-2022	Black/African American	Non-Hispanic/Non-Latino	64	Female	0	B/Victoria	80
OPWH182	Older PWH	Older	Positive	Yes	2022-2023	Black/African American	Non-Hispanic/Non-Latino	61	Male	0	B/Victoria	80
OPWH190	Older PWH	Older	Positive	Yes	2022-2023	Multi-racial/Mixed	Hispanic/Latino	61	Male	0	B/Victoria	80
OPWH192	Older PWH	Older	Positive	Yes	2022-2023	Black/African American	Non-Hispanic/Non-Latino	62	Male	0	B/Victoria	80
OPWH195	Older PWH	Older	Positive	Yes	2022-2023	Black/African American	Non-Hispanic/Non-Latino	63	Female	0	B/Victoria	80
OPWH202	Older PWH	Older	Positive	Yes	2022-2023	Black/African American	Non-Hispanic/Non-Latino	62	Male	0	B/Victoria	80
OPWH203	Older PWH	Older	Positive	Yes	2022-2023	White/Caucasian	Hispanic/Latino	64	Male	0	B/Victoria	80
OPWH209	Older PWH	Older	Positive	Yes	2022-2023	Black/African American	Non-Hispanic/Non-Latino	62	Female	0	B/Victoria	80
OPWH221	Older PWH	Older	Positive	No	2022-2023	Black/African American	Non-Hispanic/Non-Latino	68	Male	0	B/Victoria	80
OPWH240	Older PWH	Older	Positive	Yes	2023-2024	Black/African American	Non-Hispanic/Non-Latino	61	Male	0	B/Victoria	80
OPWH244	Older PWH	Older	Positive	Yes	2023-2024	White/Caucasian	Hispanic/Latino	67	Male	0	B/Victoria	80
OPWH248	Older PWH	Older	Positive	Yes	2023-2024	Black/African American	Non-Hispanic/Non-Latino	60	Male	0	B/Victoria	80
OPWH245	Older PWH	Older	Positive	Yes	2023-2024	Black/African American	Hispanic/Latino	60	Male	0	B/Victoria	40
OPWH279	Older PWH	Older	Positive	Undetermined	2023-2024	Black/African American	Non-Hispanic/Non-Latino	63	Male	0	B/Victoria	80
OPWH068	Older PWH	Older	Positive	Yes	2021-2022	Black/African American	Non-Hispanic/Non-Latino	62	Female	0	B/Victoria	160
OPWH076	Older PWH	Older	Positive	Yes	2021-2022	White/Caucasian	Hispanic/Latino	65	Male	0	B/Victoria	160
OPWH082	Older PWH	Older	Positive	Yes	2021-2022	Black/African American	Non-Hispanic/Non-Latino	63	Female	0	B/Victoria	160
OPWH168	Older PWH	Older	Positive	Yes	2022-2023	Black/African American	Non-Hispanic/Non-Latino	65	Male	0	B/Victoria	160
OPWH172	Older PWH	Older	Positive	Yes	2022-2023	Black/African American	Non-Hispanic/Non-Latino	68	Male	0	B/Victoria	160
OPWH174	Older PWH	Older	Positive	Yes	2022-2023	Black/African American	Non-Hispanic/Non-Latino	65	Female	0	B/Victoria	160
OPWH225	Older PWH	Older	Positive	Yes	2022-2023	Black/African American	Non-Hispanic/Non-Latino	65	Male	0	B/Victoria	160
OPWH259	Older PWH	Older	Positive	Yes	2023-2024	Black/African American	Non-Hispanic/Non-Latino	62	Male	0	B/Victoria	160
OPWH263	Older PWH	Older	Positive	Undetermined	2023-2024	Black/African American	Non-Hispanic/Non-Latino	60	Male	0	B/Victoria	160
OPWH036	Older PWH	Older	Positive	Yes	2021-2022	Black/African American	Non-Hispanic/Non-Latino	65	Male	0	B/Victoria	320
OPWH037	Older PWH	Older	Positive	Yes	2021-2022	Black/African American	Non-Hispanic/Non-Latino	67	Male	0	B/Victoria	320
OPWH100	Older PWH	Older	Positive	Yes	2021-2022	White/Caucasian	Hispanic/Latino	61	Male	0	B/Victoria	320
OPWH204	Older PWH	Older	Positive	Yes	2022-2023	White/Caucasian	Hispanic/Latino	66	Male	0	B/Victoria	320
YPWoH012	Young PWoH	Young	Negative	Yes	2020-2021	Black/African American	Non-Hispanic/Non-Latino	33	Male	0	B/Victoria	10
YPWoH103	Young PWoH	Young	Negative	Yes	2021-2022	White/Caucasian	Hispanic/Latino	38	Male	0	B/Victoria	10
YPWoH105	Young PWoH	Young	Negative	Yes	2021-2022	Black/African American	Non-Hispanic/Non-Latino	35	Male	0	B/Victoria	10
YPWoH129	Young PWoH	Young	Negative	Yes	2021-2022	Black/African American,White/Caucasian	Non-Hispanic/Non-Latino	31	Female	0	B/Victoria	10
YPWoH135	Young PWoH	Young	Negative	No	2021-2022	White/Caucasian	Non-Hispanic/Non-Latino	40	Male	0	B/Victoria	10
YPWoH141	Young PWoH	Young	Negative	Yes	2021-2022	Black/African American	Non-Hispanic/Non-Latino	38	Female	0	B/Victoria	10
YPWoH002	Young PWoH	Young	Negative	No	2020-2021	Black/African American	Non-Hispanic/Non-Latino	29	Female	0	B/Victoria	20
YPWoH013	Young PWoH	Young	Negative	Yes	2020-2021	Black/African American	Non-Hispanic/Non-Latino	30	Male	0	B/Victoria	20
YPWoH020	Young PWoH	Young	Negative	No	2020-2021	Black/African American	Non-Hispanic/Non-Latino	32	Female	0	B/Victoria	20
YPWoH022	Young PWoH	Young	Negative	No	2020-2021	Black/African American	Non-Hispanic/Non-Latino	32	Female	0	B/Victoria	20
YPWoH026	Young PWoH	Young	Negative	Yes	2020-2021	Other	Non-Hispanic/Non-Latino	34	Female	0	B/Victoria	20
YPWoH035	Young PWoH	Young	Negative	No	2021-2022	Black/African American	Hispanic/Latino	27	Female	0	B/Victoria	20
YPWoH049	Young PWoH	Young	Negative	Yes	2021-2022	White/Caucasian	Hispanic/Latino	25	Female	0	B/Victoria	20
YPWoH062	Young PWoH	Young	Negative	Yes	2021-2022	Black/African American	Hispanic/Latino	26	Male	0	B/Victoria	20
YPWoH107	Young PWoH	Young	Negative	No	2021-2022	White/Caucasian	Hispanic/Latino	27	Male	0	B/Victoria	20
YPWoH109	Young PWoH	Young	Negative	Yes	2021-2022	Black/African American	Non-Hispanic/Non-Latino	35	Male	0	B/Victoria	20
YPWoH112	Young PWoH	Young	Negative	Yes	2021-2022	Black/African American	Non-Hispanic/Non-Latino	25	Female	0	B/Victoria	20
YPWoH116	Young PWoH	Young	Negative	No	2021-2022	Other	Hispanic/Latino	27	Male	0	B/Victoria	20
YPWoH119	Young PWoH	Young	Negative	No	2021-2022	Black/African American	Non-Hispanic/Non-Latino	33	Male	0	B/Victoria	20
YPWoH125	Young PWoH	Young	Negative	No	2021-2022	White/Caucasian	Non-Hispanic/Non-Latino	32	Male	0	B/Victoria	20
YPWoH211	Young PWoH	Young	Negative	Yes	2022-2023	Black/African American	Hispanic/Latino	35	Male	0	B/Victoria	20
YPWoH040	Young PWoH	Young	Negative	Undetermined	2021-2022	Black/African American	Non-Hispanic/Non-Latino	25	Female	0	B/Victoria	40
YPWoH041	Young PWoH	Young	Negative	No	2021-2022	White/Caucasian	Hispanic/Latino	31	Female	0	B/Victoria	40
YPWoH050	Young PWoH	Young	Negative	Yes	2021-2022	White/Caucasian	Hispanic/Latino	25	Female	0	B/Victoria	40
YPWoH077	Young PWoH	Young	Negative	Yes	2021-2022	Black/African American	Non-Hispanic/Non-Latino	37	Female	0	B/Victoria	40
YPWoH094	Young PWoH	Young	Negative	No	2021-2022	White/Caucasian,Other	Hispanic/Latino	26	Female	0	B/Victoria	40
YPWoH095	Young PWoH	Young	Negative	Yes	2021-2022	Other	Hispanic/Latino	30	Female	0	B/Victoria	40
YPWoH110	Young PWoH	Young	Negative	No	2021-2022	Black/African American	Non-Hispanic/Non-Latino	40	Female	0	B/Victoria	40
YPWoH123	Young PWoH	Young	Negative	Yes	2021-2022	Black/African American	Non-Hispanic/Non-Latino	28	Female	0	B/Victoria	40
YPWoH132	Young PWoH	Young	Negative	Yes	2021-2022	White/Caucasian	Non-Hispanic/Non-Latino	39	Male	0	B/Victoria	40
YPWoH137	Young PWoH	Young	Negative	Yes	2021-2022	Black/African American	Non-Hispanic/Non-Latino	36	Male	0	B/Victoria	40
YPWoH295	Young PWoH	Young	Negative	Undetermined	2023-2024	Black/African American	Non-Hispanic/Non-Latino	21	Male	0	B/Victoria	40
YPWoH299	Young PWoH	Young	Negative	Yes	2023-2024	White/Caucasian	Hispanic/Latino	19	Male	0	B/Victoria	40
YPWoH019	Young PWoH	Young	Negative	No	2020-2021	Black/African American	Non-Hispanic/Non-Latino	27	Male	0	B/Victoria	80
YPWoH025	Young PWoH	Young	Negative	No	2020-2021	Black/African American	Non-Hispanic/Non-Latino	24	Female	0	B/Victoria	80
YPWoH028	Young PWoH	Young	Negative	No	2020-2021	Black/African American	Non-Hispanic/Non-Latino	24	Female	0	B/Victoria	80
YPWoH042	Young PWoH	Young	Negative	Yes	2021-2022	Black/African American	Non-Hispanic/Non-Latino	30	Female	0	B/Victoria	80
YPWoH043	Young PWoH	Young	Negative	Yes	2021-2022	Asian	Non-Hispanic/Non-Latino	35	Female	0	B/Victoria	80
YPWoH047	Young PWoH	Young	Negative	Yes	2021-2022	White/Caucasian	Hispanic/Latino	23	Male	0	B/Victoria	80
YPWoH056	Young PWoH	Young	Negative	Yes	2021-2022	White/Caucasian	Non-Hispanic/Non-Latino	29	Female	0	B/Victoria	80
YPWoH063	Young PWoH	Young	Negative	No	2021-2022	Black/African American	Non-Hispanic/Non-Latino	33	Female	0	B/Victoria	80
YPWoH067	Young PWoH	Young	Negative	Yes	2021-2022	White/Caucasian	Non-Hispanic/Non-Latino	24	Female	0	B/Victoria	80
YPWoH084	Young PWoH	Young	Negative	Yes	2021-2022	Asian	Non-Hispanic/Non-Latino	29	Female	0	B/Victoria	80
YPWoH294	Young PWoH	Young	Negative	Yes	2023-2024	Black/African American,White/Caucasian	Hispanic/Latino	31	Female	0	B/Victoria	80
YPWoH045	Young PWoH	Young	Negative	Yes	2021-2022	White/Caucasian	Hispanic/Latino	26	Female	0	B/Victoria	160
YPWoH046	Young PWoH	Young	Negative	Yes	2021-2022	White/Caucasian	Hispanic/Latino	23	Male	0	B/Victoria	160
YPWoH053	Young PWoH	Young	Negative	Yes	2021-2022	White/Caucasian	Non-Hispanic/Non-Latino	36	Male	0	B/Victoria	160
YPWoH059	Young PWoH	Young	Negative	Yes	2021-2022	White/Caucasian	Non-Hispanic/Non-Latino	25	Female	0	B/Victoria	160
YPWoH083	Young PWoH	Young	Negative	Yes	2021-2022	White/Caucasian,Other	Non-Hispanic/Non-Latino	26	Female	0	B/Victoria	160
YPWoH044	Young PWoH	Young	Negative	Yes	2021-2022	Black/African American	Non-Hispanic/Non-Latino	26	Female	0	B/Victoria	320
YPWoH098	Young PWoH	Young	Negative	No	2021-2022	White/Caucasian	Hispanic/Latino	32	Male	0	B/Victoria	320
YPWoH099	Young PWoH	Young	Negative	No	2021-2022	Black/African American,White/Caucasian	Non-Hispanic/Non-Latino	31	Male	0	B/Victoria	320
YPWoH305	Young PWoH	Young	Negative	Unsure	2023-2024	White/Caucasian	Hispanic/Latino	35	Male	0	B/Victoria	40
YPWH004	Young PWH	Young	Positive	No	2020-2021	White/Caucasian	Hispanic/Latino	34	Male	0	B/Victoria	20
YPWH011	Young PWH	Young	Positive	Yes	2020-2021	White/Caucasian	Hispanic/Latino	28	Male	0	B/Victoria	20
YPWH016	Young PWH	Young	Positive	Yes	2021-2022	White/Caucasian	Hispanic/Latino	31	Male	0	B/Victoria	20
YPWH114	Young PWH	Young	Positive	Yes	2021-2022	Black/African American	Non-Hispanic/Non-Latino	36	Male	0	B/Victoria	20
YPWH162	Young PWH	Young	Positive	Yes	2022-2023	Black/African American	Non-Hispanic/Non-Latino	35	Male	0	B/Victoria	20
YPWH175	Young PWH	Young	Positive	No	2022-2023	Black/African American	Non-Hispanic/Non-Latino	40	Female	0	B/Victoria	20
YPWH061	Young PWH	Young	Positive	Yes	2021-2022	White/Caucasian	Hispanic/Latino	28	Male	0	B/Victoria	640
YPWH208	Young PWH	Young	Positive	Yes	2022-2023	White/Caucasian	Hispanic/Latino	25	Female	0	B/Victoria	20
YPWH246	Young PWH	Young	Positive	Yes	2023-2024	White/Caucasian	Hispanic/Latino	36	Male	0	B/Victoria	20
YPWH251	Young PWH	Young	Positive	Yes	2023-2024	Black/African American	Non-Hispanic/Non-Latino	37	Female	0	B/Victoria	20
YPWH280	Young PWH	Young	Positive	Yes	2023-2024	White/Caucasian	Hispanic/Latino	33	Male	0	B/Victoria	20
YPWH007	Young PWH	Young	Positive	Yes	2020-2021	Black/African American	Non-Hispanic/Non-Latino	29	Female	0	B/Victoria	40
YPWH065	Young PWH	Young	Positive	Yes	2021-2022	Black/African American	Non-Hispanic/Non-Latino	29	Female	0	B/Victoria	40
YPWH130	Young PWH	Young	Positive	Yes	2021-2022	White/Caucasian	Hispanic/Latino	28	Male	0	B/Victoria	40
YPWH157	Young PWH	Young	Positive	Undetermined	2022-2023	Black/African American	Non-Hispanic/Non-Latino	25	Male	0	B/Victoria	40
YPWH160	Young PWH	Young	Positive	Undetermined	2022-2023	#N/A	#N/A	23	#N/A	0	B/Victoria	40
YPWH161	Young PWH	Young	Positive	Yes	2022-2023	Black/African American	Non-Hispanic/Non-Latino	30	Male	0	B/Victoria	40
YPWH222	Young PWH	Young	Positive	Yes	2022-2023	Black/African American	Hispanic/Latino	28	Male	0	B/Victoria	40
YPWH224	Young PWH	Young	Positive	Yes	2022-2023	White/Caucasian	Non-Hispanic/Non-Latino	40	Male	0	B/Victoria	40
YPWH226	Young PWH	Young	Positive	Yes	2022-2023	White/Caucasian	Hispanic/Latino	33	Male	0	B/Victoria	40
YPWH233	Young PWH	Young	Positive	Yes	2022-2023	Black/African American	Non-Hispanic/Non-Latino	39	Female	0	B/Victoria	40
YPWH293	Young PWH	Young	Positive	Yes	2023-2024	White/Caucasian	Hispanic/Latino	37	Male	0	B/Victoria	40
YPWH006	Young PWH	Young	Positive	Yes	2020-2021	White/Caucasian	Hispanic/Latino	34	Male	0	B/Victoria	80
YPWH055	Young PWH	Young	Positive	No	2021-2022	Black/African American	Non-Hispanic/Non-Latino	30	Female	0	B/Victoria	80
YPWH151	Young PWH	Young	Positive	Yes	2021-2022	Black/African American	Non-Hispanic/Non-Latino	31	Male	0	B/Victoria	80
YPWH155	Young PWH	Young	Positive	Yes	2022-2023	Black/African American	Non-Hispanic/Non-Latino	31	Female	0	B/Victoria	80
YPWH156	Young PWH	Young	Positive	Yes	2022-2023	Black/African American	Non-Hispanic/Non-Latino	36	Male	0	B/Victoria	80
YPWH159	Young PWH	Young	Positive	Yes	2022-2023	Black/African American	Non-Hispanic/Non-Latino	21	Male	0	B/Victoria	80
YPWH166	Young PWH	Young	Positive	No	2022-2023	Black/African American	Non-Hispanic/Non-Latino	30	Female	0	B/Victoria	80
YPWH167	Young PWH	Young	Positive	Yes	2022-2023	Multi-racial/Mixed	Hispanic/Latino	23	Male	0	B/Victoria	80
YPWH241	Young PWH	Young	Positive	Yes	2023-2024	White/Caucasian	Hispanic/Latino	27	Male	0	B/Victoria	40
YPWH176	Young PWH	Young	Positive	Undetermined	2022-2023	Native American	Non-Hispanic/Non-Latino	40	Male	0	B/Victoria	80
YPWH181	Young PWH	Young	Positive	Yes	2022-2023	White/Caucasian	Hispanic/Latino	35	Male	0	B/Victoria	80
YPWH189	Young PWH	Young	Positive	Yes	2022-2023	Multi-racial/Mixed	Hispanic/Latino	24	Male	0	B/Victoria	80
YPWH300	Young PWH	Young	Positive	Yes	2023-2024	White/Caucasian	Hispanic/Latino	28	Male	0	B/Victoria	80
YPWH102	Young PWH	Young	Positive	No	2021-2022	White/Caucasian	Non-Hispanic/Non-Latino	34	Male	0	B/Victoria	160
YPWH264	Young PWH	Young	Positive	Undetermined	2023-2024	White/Caucasian	Hispanic/Latino	38	Male	0	B/Victoria	160
YPWH284	Young PWH	Young	Positive	No	2023-2024	Black/African American	Non-Hispanic/Non-Latino	39	Male	0	B/Victoria	160
YPWH290	Young PWH	Young	Positive	No	2023-2024	Black/African American	Non-Hispanic/Non-Latino	33	Female	0	B/Victoria	160
OPWoH106	Older PWoH	Older	Negative	No	2021-2022	Black/African American	Non-Hispanic/Non-Latino	71	Female	0	B/Yamagata	40
OPWoH121	Older PWoH	Older	Negative	Yes	2021-2022	Black/African American	Non-Hispanic/Non-Latino	67	Male	0	B/Yamagata	20
OPWoH242	Older PWoH	Older	Negative	Yes	2023-2024	Black/African American	Non-Hispanic/Non-Latino	64	Male	0	B/Yamagata	20
OPWoH257	Older PWoH	Older	Negative	Yes	2023-2024	Black/African American	Non-Hispanic/Non-Latino	60	Female	0	B/Yamagata	20
OPWoH262	Older PWoH	Older	Negative	Yes	2023-2024	Black/African American	Non-Hispanic/Non-Latino	63	Male	0	B/Yamagata	20
OPWoH267	Older PWoH	Older	Negative	No	2023-2024	Black/African American	Non-Hispanic/Non-Latino	66	Male	0	B/Yamagata	20
OPWoH270	Older PWoH	Older	Negative	Yes	2023-2024	Black/African American	Non-Hispanic/Non-Latino	63	Male	0	B/Yamagata	20
OPWoH301	Older PWoH	Older	Negative	No	2023-2024	White/Caucasian	Hispanic/Latino	66	Male	0	B/Yamagata	20
OPWoH302	Older PWoH	Older	Negative	Yes	2023-2024	Black/African American	Non-Hispanic/Non-Latino	65	Male	0	B/Yamagata	20
OPWoH303	Older PWoH	Older	Negative	Yes	2023-2024	White/Caucasian	Hispanic/Latino	60	Female	0	B/Yamagata	20
OPWoH003	Older PWoH	Older	Negative	Undetermined	2020-2021	White/Caucasian	Hispanic/Latino	67	Female	0	B/Yamagata	40
OPWoH005	Older PWoH	Older	Negative	Yes	2020-2021	Black/African American	Non-Hispanic/Non-Latino	65	Female	0	B/Yamagata	40
OPWoH060	Older PWoH	Older	Negative	Yes	2021-2022	White/Caucasian	Non-Hispanic/Non-Latino	85	Male	0	B/Yamagata	40
OPWoH073	Older PWoH	Older	Negative	Yes	2021-2022	White/Caucasian	Non-Hispanic/Non-Latino	63	Female	0	B/Yamagata	40
OPWoH080	Older PWoH	Older	Negative	Yes	2021-2022	Black/African American	Non-Hispanic/Non-Latino	71	Male	0	B/Yamagata	40
OPWoH090	Older PWoH	Older	Negative	No	2021-2022	White/Caucasian	Hispanic/Latino	60	Male	0	B/Yamagata	40
OPWoH091	Older PWoH	Older	Negative	Yes	2021-2022	Black/African American	Non-Hispanic/Non-Latino	62	Male	0	B/Yamagata	40
OPWoH093	Older PWoH	Older	Negative	No	2021-2022	Black/African American	Non-Hispanic/Non-Latino	71	Male	0	B/Yamagata	40
OPWoH111	Older PWoH	Older	Negative	Undetermined	2021-2022	Black/African American	Non-Hispanic/Non-Latino	61	Male	0	B/Yamagata	40
OPWoH144	Older PWoH	Older	Negative	Yes	2021-2022	White/Caucasian	Hispanic/Latino	60	Male	0	B/Yamagata	40
OPWoH148	Older PWoH	Older	Negative	No	2021-2022	Black/African American	Non-Hispanic/Non-Latino	65	Male	0	B/Yamagata	40
OPWoH150	Older PWoH	Older	Negative	Yes	2021-2022	White/Caucasian	Non-Hispanic/Non-Latino	60	Female	0	B/Yamagata	40
OPWoH256	Older PWoH	Older	Negative	Yes	2023-2024	Black/African American	Non-Hispanic/Non-Latino	66	Male	0	B/Yamagata	40
OPWoH266	Older PWoH	Older	Negative	Yes	2023-2024	Black/African American	Non-Hispanic/Non-Latino	66	Male	0	B/Yamagata	40
OPWoH288	Older PWoH	Older	Negative	No	2023-2024	Black/African American	Non-Hispanic/Non-Latino	61	Male	0	B/Yamagata	40
OPWoH027	Older PWoH	Older	Negative	Yes	2020-2021	White/Caucasian	Hispanic/Latino	73	Male	0	B/Yamagata	80
OPWoH030	Older PWoH	Older	Negative	No	2020-2021	Black/African American	Non-Hispanic/Non-Latino	66	Male	0	B/Yamagata	80
OPWoH038	Older PWoH	Older	Negative	Yes	2021-2022	White/Caucasian	Non-Hispanic/Non-Latino	67	Female	0	B/Yamagata	80
OPWoH064	Older PWoH	Older	Negative	Yes	2021-2022	Black/African American	Hispanic/Latino	69	Male	0	B/Yamagata	80
OPWoH131	Older PWoH	Older	Negative	No	2021-2022	Black/African American	Non-Hispanic/Non-Latino	70	Male	0	B/Yamagata	80
OPWoH133	Older PWoH	Older	Negative	No	2021-2022	White/Caucasian	Hispanic/Latino	62	Female	0	B/Yamagata	80
OPWoH140	Older PWoH	Older	Negative	Yes	2021-2022	Black/African American	Non-Hispanic/Non-Latino	61	Female	0	B/Yamagata	80
OPWoH142	Older PWoH	Older	Negative	Undetermined	2021-2022	White/Caucasian	Non-Hispanic/Non-Latino	63	Female	0	B/Yamagata	80
OPWoH145	Older PWoH	Older	Negative	Undetermined	2021-2022	White/Caucasian	Hispanic/Latino	65	Male	0	B/Yamagata	80
OPWoH146	Older PWoH	Older	Negative	Yes	2021-2022	Black/African American	Non-Hispanic/Non-Latino	69	Male	0	B/Yamagata	80
OPWoH147	Older PWoH	Older	Negative	No	2021-2022	Black/African American	Non-Hispanic/Non-Latino	60	Male	0	B/Yamagata	80
OPWoH231	Older PWoH	Older	Negative	Yes	2022-2023	Black/African American	Non-Hispanic/Non-Latino	60	Female	0	B/Yamagata	80
OPWoH237	Older PWoH	Older	Negative	Yes	2023-2024	Black/African American,Native American	Non-Hispanic/Non-Latino	64	Male	0	B/Yamagata	80
OPWoH272	Older PWoH	Older	Negative	No	2023-2024	White/Caucasian	Hispanic/Latino	62	Male	0	B/Yamagata	80
OPWoH275	Older PWoH	Older	Negative	Yes	2023-2024	Multi-racial/Mixed	Hispanic/Latino	64	Male	0	B/Yamagata	80
OPWoH277	Older PWoH	Older	Negative	Yes	2023-2024	Black/African American	Hispanic/Latino	62	Male	0	B/Yamagata	80
OPWoH287	Older PWoH	Older	Negative	Yes	2023-2024	Black/African American	Non-Hispanic/Non-Latino	72	Female	0	B/Yamagata	80
OPWoH041	Older PWoH	Older	Negative	Yes	2021-2022	White/Caucasian	Hispanic/Latino	64	Male	0	B/Yamagata	160
OPWoH092	Older PWoH	Older	Negative	Yes	2021-2022	White/Caucasian	Non-Hispanic/Non-Latino	70	Male	0	B/Yamagata	160
OPWoH113	Older PWoH	Older	Negative	Yes	2021-2022	Black/African American	Non-Hispanic/Non-Latino	69	Male	0	B/Yamagata	160
OPWoH120	Older PWoH	Older	Negative	Yes	2021-2022	Black/African American	Non-Hispanic/Non-Latino	64	Male	0	B/Yamagata	160
OPWoH127	Older PWoH	Older	Negative	Yes	2021-2022	Black/African American	Non-Hispanic/Non-Latino	65	Male	0	B/Yamagata	160
OPWoH170	Older PWoH	Older	Negative	Yes	2022-2023	Black/African American	Non-Hispanic/Non-Latino	69	Male	0	B/Yamagata	160
OPWoH171	Older PWoH	Older	Negative	Yes	2022-2023	Black/African American	Non-Hispanic/Non-Latino	61	Female	0	B/Yamagata	160
OPWoH183	Older PWoH	Older	Negative	Yes	2022-2023	Black/African American	Non-Hispanic/Non-Latino	70	Male	0	B/Yamagata	160
OPWoH199	Older PWoH	Older	Negative	No	2022-2023	Black/African American	Non-Hispanic/Non-Latino	67	Male	0	B/Yamagata	160
OPWoH200	Older PWoH	Older	Negative	Yes	2022-2023	Black/African American	Non-Hispanic/Non-Latino	64	Female	0	B/Yamagata	160
OPWoH201	Older PWoH	Older	Negative	Yes	2022-2023	Black/African American	Non-Hispanic/Non-Latino	60	Female	0	B/Yamagata	160
OPWoH206	Older PWoH	Older	Negative	Yes	2022-2023	Black/African American	Non-Hispanic/Non-Latino	77	Female	0	B/Yamagata	160
OPWoH214	Older PWoH	Older	Negative	Yes	2022-2023	Black/African American	Non-Hispanic/Non-Latino	60	Female	0	B/Yamagata	160
OPWoH219	Older PWoH	Older	Negative	Yes	2022-2023	White/Caucasian	Hispanic/Latino	61	Male	0	B/Yamagata	160
OPWoH227	Older PWoH	Older	Negative	Yes	2022-2023	Black/African American	Non-Hispanic/Non-Latino	64	Male	0	B/Yamagata	160
OPWoH229	Older PWoH	Older	Negative	No	2022-2023	Black/African American	Non-Hispanic/Non-Latino	63	Male	0	B/Yamagata	160
OPWoH230	Older PWoH	Older	Negative	No	2022-2023	Black/African American	Non-Hispanic/Non-Latino	63	Female	0	B/Yamagata	160
OPWoH234	Older PWoH	Older	Negative	Yes	2022-2023	Black/African American	Non-Hispanic/Non-Latino	63	Male	0	B/Yamagata	160
OPWoH258	Older PWoH	Older	Negative	Yes	2023-2024	Black/African American	Non-Hispanic/Non-Latino	62	Male	0	B/Yamagata	160
OPWoH274	Older PWoH	Older	Negative	Yes	2023-2024	Black/African American	Non-Hispanic/Non-Latino	62	Male	0	B/Yamagata	160
OPWoH286	Older PWoH	Older	Negative	Yes	2023-2024	Black/African American	Non-Hispanic/Non-Latino	71	Female	0	B/Yamagata	160
OPWoH087	Older PWoH	Older	Negative	Yes	2021-2022	Black/African American	Non-Hispanic/Non-Latino	60	Male	0	B/Yamagata	320
OPWoH097	Older PWoH	Older	Negative	No	2021-2022	Black/African American	Non-Hispanic/Non-Latino	61	Male	0	B/Yamagata	320
OPWoH108	Older PWoH	Older	Negative	No	2021-2022	Black/African American	Non-Hispanic/Non-Latino	60	Male	0	B/Yamagata	320
OPWoH117	Older PWoH	Older	Negative	No	2021-2022	Black/African American	Non-Hispanic/Non-Latino	61	Male	0	B/Yamagata	320
OPWoH207	Older PWoH	Older	Negative	Yes	2022-2023	Black/African American	Non-Hispanic/Non-Latino	70	Male	0	B/Yamagata	320
OPWoH212	Older PWoH	Older	Negative	Yes	2022-2023	Black/African American	Non-Hispanic/Non-Latino	62	Female	0	B/Yamagata	320
OPWoH220	Older PWoH	Older	Negative	No	2022-2023	Black/African American	Non-Hispanic/Non-Latino	62	Male	0	B/Yamagata	320
OPWoH236	Older PWoH	Older	Negative	No	2022-2023	Black/African American	Non-Hispanic/Non-Latino	61	Female	0	B/Yamagata	320
OPWoH194	Older PWoH	Older	Negative	Yes	2022-2023	Black/African American	Non-Hispanic/Non-Latino	71	Male	0	B/Yamagata	640
OPWoH218	Older PWoH	Older	Negative	Yes	2022-2023	White/Caucasian	Non-Hispanic/Non-Latino	70	Male	0	B/Yamagata	640
OPWoH235	Older PWoH	Older	Negative	Yes	2022-2023	Black/African American	Non-Hispanic/Non-Latino	61	Male	0	B/Yamagata	640
OPWH245	Older PWH	Older	Positive	Yes	2023-2024	Black/African American	Hispanic/Latino	60	Male	0	B/Yamagata	40
OPWH205	Older PWH	Older	Positive	Yes	2023-2024	Black/African American	Non-Hispanic/Non-Latino	61	Male	0	B/Yamagata	20
OPWH014	Older PWH	Older	Positive	Yes	2020-2021	Black/African American	Non-Hispanic/Non-Latino	65	Female	0	B/Yamagata	40
OPWH124	Older PWH	Older	Positive	No	2021-2022	Black/African American	Non-Hispanic/Non-Latino	63	Female	0	B/Yamagata	40
OPWH198	Older PWH	Older	Positive	Yes	2022-2023	Native American	Hispanic/Latino	61	Male	0	B/Yamagata	40
OPWH239	Older PWH	Older	Positive	Yes	2023-2024	White/Caucasian	Hispanic/Latino	60	Male	0	B/Yamagata	40
OPWH240	Older PWH	Older	Positive	Yes	2023-2024	Black/African American	Non-Hispanic/Non-Latino	61	Male	0	B/Yamagata	40
OPWH248	Older PWH	Older	Positive	Yes	2023-2024	Black/African American	Non-Hispanic/Non-Latino	60	Male	0	B/Yamagata	40
OPWH250	Older PWH	Older	Positive	Yes	2023-2024	Black/African American	Non-Hispanic/Non-Latino	66	Male	0	B/Yamagata	40
OPWH254	Older PWH	Older	Positive	Yes	2023-2024	Black/African American	Non-Hispanic/Non-Latino	70	Female	0	B/Yamagata	40
OPWH259	Older PWH	Older	Positive	Yes	2023-2024	Black/African American	Non-Hispanic/Non-Latino	62	Male	0	B/Yamagata	40
OPWH269	Older PWH	Older	Positive	Yes	2023-2024	Black/African American	Non-Hispanic/Non-Latino	64	Male	0	B/Yamagata	40
OPWH271	Older PWH	Older	Positive	Undetermined	2023-2024	Black/African American	Non-Hispanic/Non-Latino	63	Male	0	B/Yamagata	40
OPWH289	Older PWH	Older	Positive	Yes	2023-2024	Black/African American	Non-Hispanic/Non-Latino	60	Male	0	B/Yamagata	40
OPWH291	Older PWH	Older	Positive	Yes	2023-2024	White/Caucasian	Hispanic/Latino	70	Male	0	B/Yamagata	40
OPWH017	Older PWH	Older	Positive	Yes	2020-2021	Black/African American	Non-Hispanic/Non-Latino	66	Male	0	B/Yamagata	80
OPWH024	Older PWH	Older	Positive	Yes	2020-2021	Black/African American	Non-Hispanic/Non-Latino	67	Female	0	B/Yamagata	80
OPWH041	Older PWH	Older	Positive	Yes	2021-2022	White/Caucasian	Hispanic/Latino	65	Male	0	B/Yamagata	80
OPWH042	Older PWH	Older	Positive	Yes	2021-2022	Black/African American	Non-Hispanic/Non-Latino	67	Female	0	B/Yamagata	80
OPWH052	Older PWH	Older	Positive	Yes	2021-2022	Black/African American	Non-Hispanic/Non-Latino	81	Male	0	B/Yamagata	80
OPWH066	Older PWH	Older	Positive	Yes	2021-2022	White/Caucasian	Hispanic/Latino	60	Male	0	B/Yamagata	80
OPWH076	Older PWH	Older	Positive	Yes	2021-2022	White/Caucasian	Hispanic/Latino	65	Male	0	B/Yamagata	80
OPWH079	Older PWH	Older	Positive	Yes	2021-2022	Black/African American	Non-Hispanic/Non-Latino	61	Male	0	B/Yamagata	80
OPWH115	Older PWH	Older	Positive	Yes	2021-2022	Black/African American	Non-Hispanic/Non-Latino	60	Female	0	B/Yamagata	80
OPWH153	Older PWH	Older	Positive	No	2021-2022	Black/African American	Non-Hispanic/Non-Latino	66	Female	0	B/Yamagata	80
OPWH178	Older PWH	Older	Positive	Yes	2022-2023	Black/African American	Non-Hispanic/Non-Latino	60	Male	0	B/Yamagata	80
OPWH179	Older PWH	Older	Positive	Yes	2022-2023	Black/African American	Non-Hispanic/Non-Latino	64	Female	0	B/Yamagata	80
OPWH190	Older PWH	Older	Positive	Yes	2022-2023	Multi-racial/Mixed	Hispanic/Latino	61	Male	0	B/Yamagata	80
OPWH202	Older PWH	Older	Positive	Yes	2022-2023	Black/African American	Non-Hispanic/Non-Latino	62	Male	0	B/Yamagata	80
OPWH221	Older PWH	Older	Positive	No	2022-2023	Black/African American	Non-Hispanic/Non-Latino	68	Male	0	B/Yamagata	80
OPWH244	Older PWH	Older	Positive	Yes	2023-2024	White/Caucasian	Hispanic/Latino	67	Male	0	B/Yamagata	80
OPWH263	Older PWH	Older	Positive	Undetermined	2023-2024	Black/African American	Non-Hispanic/Non-Latino	60	Male	0	B/Yamagata	80
OPWH279	Older PWH	Older	Positive	Undetermined	2023-2024	Black/African American	Non-Hispanic/Non-Latino	63	Male	0	B/Yamagata	80
OPWH285	Older PWH	Older	Positive	Yes	2023-2024	White/Caucasian	Hispanic/Latino	65	Female	0	B/Yamagata	80
OPWH001	Older PWH	Older	Positive	Yes	2020-2021	Black/African American	Non-Hispanic/Non-Latino	68	Female	0	B/Yamagata	160
OPWH016	Older PWH	Older	Positive	Yes	2020-2021	Black/African American	Non-Hispanic/Non-Latino	68	Male	0	B/Yamagata	160
OPWH030	Older PWH	Older	Positive	Yes	2021-2022	Black/African American	Non-Hispanic/Non-Latino	66	Male	0	B/Yamagata	160
OPWH068	Older PWH	Older	Positive	Yes	2021-2022	Black/African American	Non-Hispanic/Non-Latino	62	Female	0	B/Yamagata	160
OPWH070	Older PWH	Older	Positive	Yes	2021-2022	White/Caucasian	Hispanic/Latino	62	Male	0	B/Yamagata	160
OPWH071	Older PWH	Older	Positive	Yes	2021-2022	Black/African American	Non-Hispanic/Non-Latino	64	Female	0	B/Yamagata	160
OPWH075	Older PWH	Older	Positive	Yes	2021-2022	Black/African American	Non-Hispanic/Non-Latino	65	Male	0	B/Yamagata	160
OPWH078	Older PWH	Older	Positive	Yes	2021-2022	White/Caucasian	Hispanic/Latino	64	Male	0	B/Yamagata	160
OPWH082	Older PWH	Older	Positive	Yes	2021-2022	Black/African American	Non-Hispanic/Non-Latino	63	Female	0	B/Yamagata	160
OPWH089	Older PWH	Older	Positive	Yes	2021-2022	Black/African American	Non-Hispanic/Non-Latino	64	Female	0	B/Yamagata	160
OPWH096	Older PWH	Older	Positive	No	2021-2022	White/Caucasian	Hispanic/Latino	76	Male	0	B/Yamagata	160
OPWH100	Older PWH	Older	Positive	Yes	2021-2022	White/Caucasian	Hispanic/Latino	61	Male	0	B/Yamagata	160
OPWH126	Older PWH	Older	Positive	Yes	2021-2022	Black/African American		65	Male	0	B/Yamagata	160
OPWH168	Older PWH	Older	Positive	Yes	2022-2023	Black/African American	Non-Hispanic/Non-Latino	65	Male	0	B/Yamagata	160
OPWH169	Older PWH	Older	Positive	Yes	2022-2023	Black/African American	Non-Hispanic/Non-Latino	64	Male	0	B/Yamagata	160
OPWH172	Older PWH	Older	Positive	Yes	2022-2023	Black/African American	Non-Hispanic/Non-Latino	68	Male	0	B/Yamagata	160
OPWH177	Older PWH	Older	Positive	Yes	2022-2023	Black/African American	Non-Hispanic/Non-Latino	65	Male	0	B/Yamagata	160
OPWH191	Older PWH	Older	Positive	Yes	2022-2023	Black/African American	Hispanic/Latino	66	Female	0	B/Yamagata	160
OPWH192	Older PWH	Older	Positive	Yes	2022-2023	Black/African American	Non-Hispanic/Non-Latino	62	Male	0	B/Yamagata	160
OPWH193	Older PWH	Older	Positive	Yes	2022-2023	Black/African American	Non-Hispanic/Non-Latino	68	Female	0	B/Yamagata	160
OPWH195	Older PWH	Older	Positive	Yes	2022-2023	Black/African American	Non-Hispanic/Non-Latino	63	Female	0	B/Yamagata	160
OPWH203	Older PWH	Older	Positive	Yes	2022-2023	White/Caucasian	Hispanic/Latino	64	Male	0	B/Yamagata	160
OPWH209	Older PWH	Older	Positive	Yes	2022-2023	Black/African American	Non-Hispanic/Non-Latino	62	Female	0	B/Yamagata	160
OPWH029	Older PWH	Older	Positive	No	2021-2022	Black/African American	Non-Hispanic/Non-Latino	68	Male	0	B/Yamagata	320
OPWH036	Older PWH	Older	Positive	Yes	2021-2022	Black/African American	Non-Hispanic/Non-Latino	65	Male	0	B/Yamagata	320
OPWH037	Older PWH	Older	Positive	Yes	2021-2022	Black/African American	Non-Hispanic/Non-Latino	67	Male	0	B/Yamagata	320
OPWH072	Older PWH	Older	Positive	Yes	2021-2022	Black/African American	Non-Hispanic/Non-Latino	63	Female	0	B/Yamagata	320
OPWH158	Older PWH	Older	Positive	Yes	2022-2023	Black/African American	Non-Hispanic/Non-Latino	66	Male	0	B/Yamagata	320
OPWH173	Older PWH	Older	Positive	Yes	2022-2023	Black/African American	Non-Hispanic/Non-Latino	65	Male	0	B/Yamagata	320
OPWH174	Older PWH	Older	Positive	Yes	2022-2023	Black/African American	Non-Hispanic/Non-Latino	65	Female	0	B/Yamagata	320
OPWH182	Older PWH	Older	Positive	Yes	2022-2023	Black/African American	Non-Hispanic/Non-Latino	61	Male	0	B/Yamagata	320
OPWH204	Older PWH	Older	Positive	Yes	2022-2023	White/Caucasian	Hispanic/Latino	66	Male	0	B/Yamagata	320
OPWH225	Older PWH	Older	Positive	Yes	2022-2023	Black/African American	Non-Hispanic/Non-Latino	65	Male	0	B/Yamagata	320
YPWoH294	Young PWoH	Young	Negative	Yes	2023-2024	Black/African American,White/Caucasian	Hispanic/Latino	31	Female	0	B/Yamagata	20
YPWoH295	Young PWoH	Young	Negative	Undetermined	2023-2024	Black/African American	Non-Hispanic/Non-Latino	21	Male	0	B/Yamagata	20
YPWoH022	Young PWoH	Young	Negative	No	2020-2021	Black/African American	Non-Hispanic/Non-Latino	32	Female	0	B/Yamagata	40
YPWoH035	Young PWoH	Young	Negative	No	2021-2022	Black/African American	Hispanic/Latino	27	Female	0	B/Yamagata	40
YPWoH119	Young PWoH	Young	Negative	No	2021-2022	Black/African American	Non-Hispanic/Non-Latino	33	Male	0	B/Yamagata	40
YPWoH125	Young PWoH	Young	Negative	No	2021-2022	White/Caucasian	Non-Hispanic/Non-Latino	32	Male	0	B/Yamagata	40
YPWoH135	Young PWoH	Young	Negative	No	2021-2022	White/Caucasian	Non-Hispanic/Non-Latino	40	Male	0	B/Yamagata	40
YPWoH141	Young PWoH	Young	Negative	Yes	2021-2022	Black/African American	Non-Hispanic/Non-Latino	38	Female	0	B/Yamagata	40
YPWoH299	Young PWoH	Young	Negative	Yes	2023-2024	White/Caucasian	Hispanic/Latino	19	Male	0	B/Yamagata	40
YPWoH002	Young PWoH	Young	Negative	No	2020-2021	Black/African American	Non-Hispanic/Non-Latino	29	Female	0	B/Yamagata	80
YPWoH013	Young PWoH	Young	Negative	Yes	2020-2021	Black/African American	Non-Hispanic/Non-Latino	30	Male	0	B/Yamagata	80
YPWoH020	Young PWoH	Young	Negative	No	2020-2021	Black/African American	Non-Hispanic/Non-Latino	32	Female	0	B/Yamagata	80
YPWoH025	Young PWoH	Young	Negative	No	2020-2021	Black/African American	Non-Hispanic/Non-Latino	24	Female	0	B/Yamagata	80
YPWoH026	Young PWoH	Young	Negative	Yes	2020-2021	Other	Non-Hispanic/Non-Latino	34	Female	0	B/Yamagata	80
YPWoH028	Young PWoH	Young	Negative	No	2020-2021	Black/African American	Non-Hispanic/Non-Latino	24	Female	0	B/Yamagata	80
YPWoH094	Young PWoH	Young	Negative	No	2021-2022	White/Caucasian,Other	Hispanic/Latino	26	Female	0	B/Yamagata	80
YPWoH103	Young PWoH	Young	Negative	Yes	2021-2022	White/Caucasian	Hispanic/Latino	38	Male	0	B/Yamagata	80
YPWoH107	Young PWoH	Young	Negative	No	2021-2022	White/Caucasian	Hispanic/Latino	27	Male	0	B/Yamagata	80
YPWoH112	Young PWoH	Young	Negative	Yes	2021-2022	Black/African American	Non-Hispanic/Non-Latino	25	Female	0	B/Yamagata	80
YPWoH137	Young PWoH	Young	Negative	Yes	2021-2022	Black/African American	Non-Hispanic/Non-Latino	36	Male	0	B/Yamagata	80
YPWoH012	Young PWoH	Young	Negative	Yes	2020-2021	Black/African American	Non-Hispanic/Non-Latino	33	Male	0	B/Yamagata	160
YPWoH019	Young PWoH	Young	Negative	No	2020-2021	Black/African American	Non-Hispanic/Non-Latino	27	Male	0	B/Yamagata	160
YPWoH040	Young PWoH	Young	Negative	Undetermined	2021-2022	Black/African American	Non-Hispanic/Non-Latino	25	Female	0	B/Yamagata	160
YPWoH041	Young PWoH	Young	Negative	No	2021-2022	White/Caucasian	Hispanic/Latino	31	Female	0	B/Yamagata	160
YPWoH045	Young PWoH	Young	Negative	Yes	2021-2022	White/Caucasian	Hispanic/Latino	26	Female	0	B/Yamagata	160
YPWoH047	Young PWoH	Young	Negative	Yes	2021-2022	White/Caucasian	Hispanic/Latino	23	Male	0	B/Yamagata	160
YPWoH059	Young PWoH	Young	Negative	Yes	2021-2022	White/Caucasian	Non-Hispanic/Non-Latino	25	Female	0	B/Yamagata	160
YPWoH063	Young PWoH	Young	Negative	No	2021-2022	Black/African American	Non-Hispanic/Non-Latino	33	Female	0	B/Yamagata	160
YPWoH067	Young PWoH	Young	Negative	Yes	2021-2022	White/Caucasian	Non-Hispanic/Non-Latino	24	Female	0	B/Yamagata	160
YPWoH077	Young PWoH	Young	Negative	Yes	2021-2022	Black/African American	Non-Hispanic/Non-Latino	37	Female	0	B/Yamagata	160
YPWoH095	Young PWoH	Young	Negative	Yes	2021-2022	Other	Hispanic/Latino	30	Female	0	B/Yamagata	160
YPWoH105	Young PWoH	Young	Negative	Yes	2021-2022	Black/African American	Non-Hispanic/Non-Latino	35	Male	0	B/Yamagata	160
YPWoH109	Young PWoH	Young	Negative	Yes	2021-2022	Black/African American	Non-Hispanic/Non-Latino	35	Male	0	B/Yamagata	160
YPWoH110	Young PWoH	Young	Negative	No	2021-2022	Black/African American	Non-Hispanic/Non-Latino	40	Female	0	B/Yamagata	160
YPWoH116	Young PWoH	Young	Negative	No	2021-2022	Other	Hispanic/Latino	27	Male	0	B/Yamagata	160
YPWoH123	Young PWoH	Young	Negative	Yes	2021-2022	Black/African American	Non-Hispanic/Non-Latino	28	Female	0	B/Yamagata	160
YPWoH132	Young PWoH	Young	Negative	Yes	2021-2022	White/Caucasian	Non-Hispanic/Non-Latino	39	Male	0	B/Yamagata	160
YPWoH211	Young PWoH	Young	Negative	Yes	2022-2023	Black/African American	Hispanic/Latino	35	Male	0	B/Yamagata	160
YPWoH042	Young PWoH	Young	Negative	Yes	2021-2022	Black/African American	Non-Hispanic/Non-Latino	30	Female	0	B/Yamagata	320
YPWoH043	Young PWoH	Young	Negative	Yes	2021-2022	Asian	Non-Hispanic/Non-Latino	35	Female	0	B/Yamagata	320
YPWoH044	Young PWoH	Young	Negative	Yes	2021-2022	Black/African American	Non-Hispanic/Non-Latino	26	Female	0	B/Yamagata	320
YPWoH046	Young PWoH	Young	Negative	Yes	2021-2022	White/Caucasian	Hispanic/Latino	23	Male	0	B/Yamagata	320
YPWoH049	Young PWoH	Young	Negative	Yes	2021-2022	White/Caucasian	Hispanic/Latino	25	Female	0	B/Yamagata	320
YPWoH050	Young PWoH	Young	Negative	Yes	2021-2022	White/Caucasian	Hispanic/Latino	25	Female	0	B/Yamagata	320
YPWoH056	Young PWoH	Young	Negative	Yes	2021-2022	White/Caucasian	Non-Hispanic/Non-Latino	29	Female	0	B/Yamagata	320
YPWoH062	Young PWoH	Young	Negative	Yes	2021-2022	Black/African American	Hispanic/Latino	26	Male	0	B/Yamagata	320
YPWoH083	Young PWoH	Young	Negative	Yes	2021-2022	White/Caucasian,Other	Non-Hispanic/Non-Latino	26	Female	0	B/Yamagata	320
YPWoH084	Young PWoH	Young	Negative	Yes	2021-2022	Asian	Non-Hispanic/Non-Latino	29	Female	0	B/Yamagata	320
YPWoH098	Young PWoH	Young	Negative	No	2021-2022	White/Caucasian	Hispanic/Latino	32	Male	0	B/Yamagata	320
YPWoH099	Young PWoH	Young	Negative	No	2021-2022	Black/African American,White/Caucasian	Non-Hispanic/Non-Latino	31	Male	0	B/Yamagata	320
YPWoH129	Young PWoH	Young	Negative	Yes	2021-2022	Black/African American,White/Caucasian	Non-Hispanic/Non-Latino	31	Female	0	B/Yamagata	320
YPWoH053	Young PWoH	Young	Negative	Yes	2021-2022	White/Caucasian	Non-Hispanic/Non-Latino	36	Male	0	B/Yamagata	640
YPWoH305	Young PWoH	Young	Negative	Unsure	2023-2024	White/Caucasian	Hispanic/Latino	35	Male	0	B/Yamagata	20
YPWH004	Young PWH	Young	Positive	No	2020-2021	White/Caucasian	Hispanic/Latino	34	Male	0	B/Yamagata	20
YPWH251	Young PWH	Young	Positive	Yes	2023-2024	Black/African American	Non-Hispanic/Non-Latino	37	Female	0	B/Yamagata	20
YPWH300	Young PWH	Young	Positive	Yes	2023-2024	White/Caucasian	Hispanic/Latino	28	Male	0	B/Yamagata	20
YPWH162	Young PWH	Young	Positive	Yes	2022-2023	Black/African American	Non-Hispanic/Non-Latino	35	Male	0	B/Yamagata	40
YPWH246	Young PWH	Young	Positive	Yes	2023-2024	White/Caucasian	Hispanic/Latino	36	Male	0	B/Yamagata	40
YPWH290	Young PWH	Young	Positive	No	2023-2024	Black/African American	Non-Hispanic/Non-Latino	33	Female	0	B/Yamagata	40
YPWH061	Young PWH	Young	Positive	Yes	2021-2022	White/Caucasian	Hispanic/Latino	28	Male	0	B/Yamagata	160
YPWH293	Young PWH	Young	Positive	Yes	2023-2024	White/Caucasian	Hispanic/Latino	37	Male	0	B/Yamagata	40
YPWH007	Young PWH	Young	Positive	Yes	2020-2021	Black/African American	Non-Hispanic/Non-Latino	29	Female	0	B/Yamagata	80
YPWH016	Young PWH	Young	Positive	Yes	2021-2022	White/Caucasian	Hispanic/Latino	31	Male	0	B/Yamagata	80
YPWH130	Young PWH	Young	Positive	Yes	2021-2022	White/Caucasian	Hispanic/Latino	28	Male	0	B/Yamagata	80
YPWH157	Young PWH	Young	Positive	Undetermined	2022-2023	Black/African American	Non-Hispanic/Non-Latino	25	Male	0	B/Yamagata	80
YPWH160	Young PWH	Young	Positive	Undetermined	2022-2023	#N/A	#N/A	23	#N/A	0	B/Yamagata	80
YPWH166	Young PWH	Young	Positive	No	2022-2023	Black/African American	Non-Hispanic/Non-Latino	30	Female	0	B/Yamagata	80
YPWH176	Young PWH	Young	Positive	Undetermined	2022-2023	Native American	Non-Hispanic/Non-Latino	40	Male	0	B/Yamagata	80
YPWH280	Young PWH	Young	Positive	Yes	2023-2024	White/Caucasian	Hispanic/Latino	33	Male	0	B/Yamagata	80
YPWH011	Young PWH	Young	Positive	Yes	2020-2021	White/Caucasian	Hispanic/Latino	28	Male	0	B/Yamagata	160
YPWH065	Young PWH	Young	Positive	Yes	2021-2022	Black/African American	Non-Hispanic/Non-Latino	29	Female	0	B/Yamagata	160
[truncated: 908 more rows]

## Sheet: Fig. 5A
PID	Group	Timepoint (dpv)	Antigen	HAI titer
[truncated: 1,613 more rows]

[truncated: 27 more sheets: Fig. 5B, Fig. 6A, Fig. 6B, Fig. 7A, Fig. 7B, Fig. 7C, Fig. 7D, Fig. 8, Fig. 9, Fig. 10, Fig. S1, Fig. S2, Fig. S3, Fig. S4, Fig. S5, Fig. S6A, Fig. S6B, Fig. S7, Fig. S8A, Fig. S8B …]
